# Supplementary material for: Genomic Architecture of Phenotypic Plasticity in Response to Water Stress in Tetraploid Wheat
Source: Int J Mol Sci. 2021 Feb 9;22(4):1723. doi: 10.3390/ijms22041723 (PMC7915520; doi:10.3390/ijms22041723)
Supplement: Supplementary file 1 [file ijms-22-01723-s001.zip]

Archive with 2 entries (2 files):
- drought_ijms_SM1_rev.pdf
- drought_ijms_SM2_rev.xlsx
