# Supplementary material for: Genomic Architecture of Phenotypic Plasticity in Response to Water Stress in Tetraploid Wheat
Source: Int J Mol Sci. 2021 Feb 9;22(4):1723. doi: 10.3390/ijms22041723 (PMC7915520; doi:10.3390/ijms22041723)
Supplement: Supplementary file 1 [file ijms-22-01723-s001.zip › drought_ijms_SM2_rev.xlsx]

## Sheet: intro
Article title: Genomic architecture of phenotypic plasticity in response to water stress in tetraploid wheat.
Authors: Andrii Fatiukha1,2, Mathieu Deblieck3, Valentyna Klymiuk1,2, Lianne Merchuk-Ovnat4, Zvi Peleg4, Frank Ordon3, Tzion Fahima1,2, Abraham Korol1,2, Yehoshua Saranga4, Tamar Krugman1.
Table S2 Genetic and physical positions of mapped SNPs.
Table S5 Normality test of initial and derivative traits.
Table S15 List of HC genes within QTL intervals
Table S16 Number of genes and length of physical intervals of QTLs
Table S17 Summary of CGs

## Sheet: Table S2
Table S2 Genetic and physical positions of mapped SNPs
Index	Name	Chromosome	Missing	Segregation	Distance	Physical position of neighborhood sequence, bp
						start	end
IWB34801	IAAV3919	1A	6	1.0:1.2	0	chrUn	chrUn
IWB71565	Tdurum_contig44888_837	1A	6	1.0:1.2	0	chrUn	chrUn
IWB57868	RAC875_c42700_264	1A	6	1.0:1.2	0	chrUn	chrUn
IWB7943	BS00033749_51	1A	6	1.0:1.2	0	219507	219407
IWA6644	wsnp_Ku_c1818_3557408	1A	5	1.0:1.2	2.96	3072771	3072971
IWB65373	TA001286-0611-w	1A	5	1.0:1.2	2.96	chr1B	chr1B
IWB74216	tplb0025b13_2054	1A	4	1.0:1.2	2.96	3075137	3075237
IWB13355	CAP12_c3074_192	1A	4	1.0:1.3	3.31	4258443	4258543
IWB7436	BS00023130_51	1A	7	1.0:1.3	4.37	5610497	5610597
IWA3182	wsnp_Ex_c2868_5293485	1A	3	1.0:1.4	6.94	6540773	6540972
IWB8696	BS00056550_51	1A	7	1.0:1.4	7.28	6621731	6621822
IWB57448	RAC875_c38756_141	1A	1	1.0:1.5	7.28	6664547	6664447
IWB7470	BS00023201_51	1A	5	1.0:1.4	7.28	6918848	6918948
IWB29562	Excalibur_c9676_163	1A	1	1.0:1.2	11.27	chrUn	chrUn
IWB29371	Excalibur_c9196_313	1A	4	1.0:1.3	13.41	9126803	9126903
IWB71461	Tdurum_contig43943_1165	1A	4	1.0:1.3	13.41	9126903	9126803
IWB71462	Tdurum_contig43943_56	1A	4	1.0:1.4	13.41	9128395	9128313
IWB12795	CAP11_c2581_302	1A	6	1.0:1.3	13.41	9129201	9129301
IWB71175	Tdurum_contig42479_3800	1A	4	1.0:1.4	17.52	11205722	11205822
IWA4754	wsnp_Ex_c7965_13520238	1A	7	1.0:1.3	18.22	11057087	11057287
IWB24379	Excalibur_c25891_1402	1A	2	1.0:1.3	18.57	chr7A	chr7A
IWA1479	wsnp_Ex_c1137_2182795	1A	4	1.0:1.3	18.9	11204447	11204647
IWB45180	Kukri_c41943_535	1A	4	1.0:1.3	18.9	11695308	11695208
IWA4644	wsnp_Ex_c7252_12453079	1A	3	1.0:1.3	18.9	12063283	12063086
IWB73615	Tdurum_contig83113_134	1A	6	1.0:1.3	19.6	12344798	12344698
IWB72128	Tdurum_contig50845_82	1A	6	1.0:1.3	19.6	12465398	12465298
IWB69805	Tdurum_contig29484_628	1A	5	1.0:1.3	20.3	13711870	13711964
IWB72793	Tdurum_contig61492_458	1A	6	1.0:1.4	20.3	13713387	13713487
IWB72794	Tdurum_contig61492_684	1A	6	1.0:1.3	20.3	13713613	13713713
IWB67282	Tdurum_contig11756_264	1A	5	1.0:1.4	20.65	chrUn	chrUn
IWB5889	BS00003761_51	1A	6	1.0:1.4	20.65	14994557	14994657
IWB67283	Tdurum_contig11756_458	1A	7	1.0:1.4	20.65	chrUn	chrUn
IWB45623	Kukri_c46169_294	1A	7	1.0:1.4	20.65	17988374	17988276
IWB31414	Excalibur_rep_c92985_510	1A	8	1.0:1.4	20.65	20001329	20001391
IWB9541	BS00065419_51	1A	10	1.0:1.5	20.65	chrUn	chrUn
IWB7233	BS00022738_51	1A	4	1.0:1.5	20.65	chrUn	chrUn
IWA1387	wsnp_Ex_c10783_17554146	1A	9	1.0:1.4	23.57	24175996	24175796
IWB14137	CAP7_c4833_141	1A	11	1.0:1.3	23.57	24177307	24177207
IWB54638	RAC875_c1825_188	1A	5	1.0:1.4	23.57	24172339	24172439
IWA513	wsnp_BF484606A_Ta_2_3	1A	11	1.0:1.3	25.01	29803358	29803478
IWB40979	Kukri_c13136_1363	1A	8	1.0:1.3	25.01	30658065	30658165
IWB28549	Excalibur_c7026_2635	1A	10	1.0:1.4	25.01	30663617	30663719
IWB40844	Kukri_c12534_559	1A	6	1.0:1.2	25.72	31273986	31273886
IWB73652	Tdurum_contig8382_300	1A	7	1.0:1.2	26.06	31681587	31681487
IWB44046	Kukri_c31964_56	1A	7	1.0:1.1	26.06	31908879	31908779
IWA360	wsnp_BE586140A_Ta_2_1	1A	14	1.0:1.1	27.58	33745308	33745428
IWB31602	GENE-0002_856	1A	11	1.0:1.1	27.58	34081518	34081614
IWB45602	Kukri_c46010_146	1A	11	1.0:1.2	27.95	34783589	34783689
IWB72065	Tdurum_contig50355_269	1A	13	1.0:1.1	27.95	34891212	34891298
IWB73417	Tdurum_contig77289_179	1A	11	1.0:1.2	28.3	35203606	35203506
IWB69751	Tdurum_contig29280_216	1A	11	1.0:1.2	28.3	35205898	35205998
IWB47933	Kukri_c82555_88	1A	9	1.0:1.3	28.3	35206034	35206134
IWB53853	RAC875_c14066_452	1A	8	1.0:1.3	28.3	35971430	35971361
IWB52903	RAC875_c10090_963	1A	6	1.0:1.3	28.65	37799744	37799644
IWB28622	Excalibur_c7237_1084	1A	6	1.0:1.3	28.65	38434320	38434419
IWB70595	Tdurum_contig37488_126	1A	5	1.0:1.2	33.17	43403210	43403110
IWB73772	Tdurum_contig9199_714	1A	8	1.0:1.2	33.88	48130822	48130922
IWB72041	Tdurum_contig5008_556	1A	9	1.0:1.2	33.88	49460187	49460087
IWA5199	wsnp_Ex_rep_c66318_64485410	1A	11	1.0:1.2	42.71	87235766	87235966
IWA8071	wsnp_Ra_c7847_13421750	1A	11	1.0:1.2	42.71	87734231	87734031
IWA7413	wsnp_Ku_rep_c104517_90964418	1A	13	1.0:1.2	42.71	87741871	87742040
IWB20204	Ex_c23451_720	1A	13	1.0:1.2	42.71	88269386	88269457
IWA5509	wsnp_Ex_rep_c68183_66958099	1A	10	1.0:1.2	42.71	90289006	90288864
IWB55216	RAC875_c21620_1359	1A	15	1.0:1.2	42.71	90290013	90290101
IWA6942	wsnp_Ku_c3468_6420199	1A	15	1.0:1.2	42.71	90560593	90560793
IWA1482	wsnp_Ex_c11374_18361760	1A	13	1.0:1.2	42.71	90564561	90564361
IWA3147	wsnp_Ex_c28165_37310070	1A	12	1.0:1.2	42.71	91086861	91087061
IWB6200	BS00010287_51	1A	11	1.0:1.2	42.71	102941254	102941154
IWB34538	IAAV2342	1A	10	1.0:1.2	42.71	107044505	107044305
IWB21346	Ex_c801_555	1A	12	1.0:1.2	42.71	109497316	109497416
IWB21347	Ex_c801_820	1A	12	1.0:1.2	42.71	109497581	109497681
IWA7439	wsnp_Ku_rep_c68419_67400635	1A	11	1.0:1.2	42.71	110274505	110274675
IWB40716	Kukri_c12000_1447	1A	9	1.0:1.2	42.71	113451212	113451112
IWB55280	RAC875_c2202_1097	1A	11	1.0:1.2	42.71	114298212	114298312
IWB38904	Ku_c2449_578	1A	12	1.0:1.2	42.71	114299583	114299658
IWA3898	wsnp_Ex_c44498_50537128	1A	10	1.0:1.2	42.71	117477281	117477481
IWA2337	wsnp_Ex_c18662_27538313	1A	12	1.0:1.2	42.71	118383894	118384094
IWA4020	wsnp_Ex_c48375_53299028	1A	11	1.0:1.2	42.71	120909807	120910007
IWB63072	RAC875_rep_c76047_63	1A	12	1.0:1.2	42.71	121507778	121507679
IWB35337	IAAV7414	1A	10	1.0:1.2	42.71	122981227	122981427
IWB36144	IACX6344	1A	11	1.0:1.2	42.71	130085713	130085607
IWA5134	wsnp_Ex_rep_c105244_89727666	1A	11	1.0:1.2	42.71	138448327	138448527
IWB7788	BS00030644_51	1A	14	1.0:1.2	42.71	139667583	139667483
IWB28329	Excalibur_c64855_328	1A	13	1.0:1.2	42.71	144603180	144603280
IWB20215	Ex_c2389_1634	1A	15	1.0:1.2	42.71	156445110	156445010
IWB28131	Excalibur_c6255_1119	1A	12	1.0:1.2	42.71	156958310	156958210
IWA2070	wsnp_Ex_c15852_24239968	1A	6	1.0:1.1	42.71	168519464	168519592
IWA4376	wsnp_Ex_c591_1177097	1A	4	1.0:1.1	42.71	169131036	169131236
IWA2247	wsnp_Ex_c17684_26426672	1A	12	1.0:1.2	42.71	170680081	170679881
IWA5451	wsnp_Ex_rep_c67763_66441222	1A	11	1.0:1.2	42.71	182857696	182857789
IWB24583	Excalibur_c27500_469	1A	10	1.0:1.2	42.71	184341006	184341079
IWA5702	wsnp_Ex_rep_c70593_69508988	1A	12	1.0:1.2	42.71	187341775	187341972
IWB35084	IAAV5756	1A	11	1.0:1.3	42.71	190286152	190285952
IWB42800	Kukri_c23382_1431	1A	10	1.0:1.2	42.71	201271606	201271506
IWA1811	wsnp_Ex_c13783_21613564	1A	12	1.0:1.2	42.71	210346075	210346273
IWB58896	RAC875_c53095_51	1A	9	1.0:1.2	42.71	210797787	210797862
IWB31877	GENE-0431_601	1A	10	1.0:1.2	42.71	212472890	212472986
IWA3612	wsnp_Ex_c3747_6824863	1A	13	1.0:1.2	42.71	216361841	216362041
IWB35579	IAAV9022	1A	12	1.0:1.2	42.71	223259735	223259935
IWA8116	wsnp_Ra_rep_c105422_89367749	1A	10	1.0:1.2	42.71	224344195	224343995
IWA2615	wsnp_Ex_c21450_30588044	1A	10	1.0:1.2	42.71	225232205	225232034
IWA4591	wsnp_Ex_c6934_11953178	1A	14	1.0:1.2	42.71	230358327	230358127
IWB48331	Kukri_c93273_605	1A	11	1.0:1.2	42.71	233662789	233662849
IWB61932	RAC875_rep_c110052_194	1A	11	1.0:1.2	42.71	234209829	234209763
IWA2456	wsnp_Ex_c19730_28728245	1A	8	1.0:1.3	42.71	234242563	234242365
IWA4798	wsnp_Ex_c8374_14111734	1A	12	1.0:1.2	42.71	238583955	238584155
IWA1530	wsnp_Ex_c11697_18821490	1A	10	1.0:1.2	42.71	239632865	239633065
IWB8993	BS00063063_51	1A	12	1.0:1.2	42.71	243004290	243004190
IWA3442	wsnp_Ex_c3365_6183009	1A	12	1.0:1.2	42.71	248255558	248255437
IWA2289	wsnp_Ex_c18196_27006489	1A	11	1.0:1.2	42.71	251874795	251874668
IWB8490	BS00048117_51	1A	10	1.0:1.3	42.71	chrUn	chrUn
IWB26580	Excalibur_c44731_1000	1A	15	1.0:1.3	42.71	chrUn	chrUn
IWB31842	GENE-0379_108	1A	11	1.0:1.2	43.06	chr1B	chr1B
IWA8035	wsnp_Ra_c6474_11298858	1A	15	1.0:1.1	43.06	254432824	254433024
IWB50887	Ra_c11042_1500	1A	8	1.0:1.1	43.06	254434943	254434847
IWB9835	BS00066549_51	1A	11	1.0:1.2	43.06	258482301	258482401
IWA352	wsnp_BE518393A_Td_2_3	1A	12	1.0:1.2	43.06	258627269	258627149
IWB51523	Ra_c2322_174	1A	14	1.0:1.2	43.42	303424693	303424793
IWB31980	GENE-0572_334	1A	13	1.0:1.2	43.42	315603293	315603193
IWB51652	Ra_c272_1632	1A	11	1.0:1.3	43.79	338745859	338745759
IWA3882	wsnp_Ex_c44049_50205457	1A	10	1.0:1.2	43.79	339379249	339379449
IWA3884	wsnp_Ex_c44049_50205904	1A	9	1.0:1.3	43.79	339379838	339379982
IWB43194	Kukri_c25839_487	1A	12	1.0:1.2	43.79	345150097	345150048
IWB11660	BS00090408_51	1A	12	1.0:1.2	43.79	345419154	345419054
IWB20955	Ex_c5759_663	1A	7	1.0:1.1	43.79	346921243	346921151
IWB35436	IAAV8147	1A	12	1.0:1.2	43.79	346927214	346927277
IWB59770	RAC875_c6338_2719	1A	12	1.0:1.2	43.79	351782922	351782822
IWA4852	wsnp_Ex_c8885_14842394	1A	10	1.0:1.2	43.79	353906986	353906786
IWA2629	wsnp_Ex_c21592_30743513	1A	13	1.0:1.3	43.79	355040872	355040672
IWA3536	wsnp_Ex_c3572_6531810	1A	12	1.0:1.2	43.79	355393746	355393601
IWB56828	RAC875_c33300_141	1A	12	1.0:1.2	43.79	356027054	356027153
IWB13492	CAP12_c6266_298	1A	9	1.0:1.3	43.79	356537927	356537827
IWB23033	Excalibur_c17872_137	1A	11	1.0:1.2	44.14	357065741	357065839
IWB14647	CAP8_c2843_226	1A	7	1.0:1.1	44.14	358234431	358234531
IWA3160	wsnp_Ex_c2840_5247386	1A	11	1.0:1.2	44.14	364322645	364322445
IWB50882	Ra_c11023_679	1A	12	1.0:1.2	44.14	364524897	364524797
IWA3956	wsnp_Ex_c4605_8240189	1A	13	1.0:1.2	44.51	371788588	371788480
IWB9465	BS00065146_51	1A	12	1.0:1.0	46.45	384381376	384381476
IWB11893	BS00094681_51	1A	13	1.0:1.2	46.45	376072479	376072379
IWA42	wsnp_BE403956A_Ta_2_3	1A	14	1.0:1.2	46.45	376857291	376857171
IWB49698	Kukri_rep_c115954_137	1A	12	1.0:1.2	46.45	377527851	377527762
IWA3528	wsnp_Ex_c35563_43690084	1A	13	1.0:1.2	46.45	379067962	379067835
IWA1279	wsnp_Ex_c10100_16600633	1A	12	1.0:1.2	46.45	379068961	379069161
IWB53598	RAC875_c12808_182	1A	13	1.0:1.2	46.45	383873129	383873229
IWA6972	wsnp_Ku_c37925_46679146	1A	14	1.0:1.2	46.45	383873801	383874001
IWA4576	wsnp_Ex_c6817_11761300	1A	12	1.0:1.0	46.45	384382870	384382969
IWB28355	Excalibur_c65227_444	1A	12	1.0:1.3	46.45	389401536	389401445
IWB8148	BS00038929_51	1A	13	1.0:1.1	48.39	396014124	396014024
IWB20307	Ex_c25689_1606	1A	13	1.0:1.2	50.28	434525707	434525607
IWB19752	Ex_c12584_2014	1A	11	1.0:1.3	50.28	436559985	436560085
IWB38877	Ku_c23960_333	1A	11	1.0:1.3	50.28	439475914	439476014
IWA4327	wsnp_Ex_c572_1138503	1A	11	1.0:1.0	52.96	464822492	464822292
IWB6632	BS00016654_51	1A	12	1.0:1.0	53.31	465704874	465704778
IWB27914	Excalibur_c59894_97	1A	12	1.0:1.0	53.68	466241430	466241530
IWB60861	RAC875_c86680_391	1A	12	1.0:1.0	53.68	467274178	467274078
IWB35927	IACX3496	1A	9	1.0:1.0	54.4	473397635	473397516
IWA7173	wsnp_Ku_c557_1166684	1A	13	1.0:0.9	54.76	474080841	474080940
IWA2995	wsnp_Ex_c25734_34995416	1A	11	1.0:0.9	54.76	474081779	474081979
IWA4291	wsnp_Ex_c56097_58351893	1A	9	1.0:1.0	54.76	475649128	475649032
IWB27629	Excalibur_c56097_168	1A	12	1.0:0.9	54.76	475649653	475649583
IWB52305	Ra_c58315_265	1A	14	1.0:0.9	54.76	475652833	475652933
IWB57702	RAC875_c41275_131	1A	14	1.0:1.0	54.76	476202456	476202548
IWB44485	Kukri_c3582_87	1A	10	1.0:1.0	55.48	476653729	476653629
IWB10042	BS00067420_51	1A	7	1.0:1.0	55.83	482795661	482795561
IWB10043	BS00067421_51	1A	11	1.0:1.0	55.83	482795677	482795581
IWA5839	wsnp_JD_c13903_13781269	1A	8	1.0:0.9	56.19	482864055	482863877
IWB28550	Excalibur_c7033_159	1A	10	1.0:0.9	56.19	484188152	484188052
IWB38496	Ku_c1571_1457	1A	10	1.0:0.9	56.19	484226178	484226078
IWA4126	wsnp_Ex_c5216_9235964	1A	11	1.0:0.9	56.19	484226523	484226323
IWB34496	IAAV2072	1A	11	1.0:0.9	56.19	484805167	484805319
IWB7216	BS00022698_51	1A	10	1.0:0.9	56.19	484855281	484855381
IWB5807	BS00002216_51	1A	10	1.0:0.9	56.19	484861678	484861578
IWB31604	GENE-0004_635	1A	11	1.0:0.9	56.19	486391934	486392017
IWB56592	RAC875_c31276_1128	1A	11	1.0:0.9	56.54	486834358	486834458
IWA7577	wsnp_Ra_c12148_19539667	1A	11	1.0:0.9	56.54	486834944	486835144
IWA7898	wsnp_Ra_c37745_45806931	1A	10	1.0:0.9	56.9	487813079	487813279
IWB27052	Excalibur_c49421_443	1A	9	1.0:0.9	56.9	488747845	488747945
IWB5360	BobWhite_rep_c63278_349	1A	9	1.0:0.9	56.9	489636890	489636987
IWB6733	BS00021714_51	1A	8	1.0:0.9	57.98	492517847	492517747
IWB55442	RAC875_c23081_141	1A	6	1.0:0.9	57.98	493616407	493616307
IWA2584	wsnp_Ex_c21193_30320134	1A	6	1.0:0.9	57.98	493634717	493634917
IWB35691	IACX11338	1A	6	1.0:0.9	58.32	495329093	495328894
IWB7874	BS00032112_51	1A	6	1.0:0.8	58.67	497008443	497008531
IWB35039	IAAV5535	1A	8	1.0:0.9	59.75	499103336	499103536
IWB35897	IACX3047	1A	9	1.0:0.9	59.75	499286524	499286642
IWA4283	wsnp_Ex_c55986_58282517	1A	7	1.0:0.8	61.57	500339542	500339714
IWB11628	BS00089894_51	1A	8	1.0:0.8	61.57	500341739	500341639
IWA5174	wsnp_Ex_rep_c109742_92411838	1A	8	1.0:0.8	61.57	500863678	500863478
IWA6707	wsnp_Ku_c21316_31053745	1A	8	1.0:0.8	61.57	500957969	500958169
IWB13258	CAP12_c1906_217	1A	7	1.0:0.8	61.57	501249709	501249609
IWB43838	Kukri_c30322_414	1A	4	1.0:0.9	61.57	501336944	501337044
IWB62117	RAC875_rep_c112044_340	1A	7	1.0:0.8	61.57	501638786	501638886
IWB65763	TA003955-1138	1A	7	1.0:0.8	61.57	502441134	502441184
IWB11883	BS00094553_51	1A	7	1.0:0.8	61.57	503802489	503802573
IWB56353	RAC875_c29540_1109	1A	5	1.0:0.8	61.91	507116362	507116262
IWB56355	RAC875_c29540_413	1A	7	1.0:0.8	61.91	507117058	507116958
IWA5169	wsnp_Ex_rep_c108951_91954190	1A	11	1.0:0.8	61.91	507118687	507118887
IWA3638	wsnp_Ex_c3831_6966926	1A	7	1.0:0.9	62.26	508309395	508309207
IWB40969	Kukri_c13107_100	1A	2	1.0:0.9	62.26	508353533	508353605
IWB9335	BS00064638_51	1A	6	1.0:0.8	62.26	508364332	508364432
IWB43631	Kukri_c29039_315	1A	4	1.0:0.8	62.26	508504262	508504362
IWB10133	BS00067742_51	1A	7	1.0:0.8	62.6	508706750	508706850
IWA6382	wsnp_Ku_c10292_17066821	1A	6	1.0:0.8	63.3	509682634	509682434
IWA6595	wsnp_Ku_c1642_3232242	1A	6	1.0:0.8	63.3	509906708	509906508
IWA931	wsnp_CAP12_c1960_972031	1A	8	1.0:0.8	63.3	511245529	511245380
IWB74077	TG0045	1A	8	1.0:0.8	63.65	chr4B	chr4B
IWB38172	Ku_c10813_1122	1A	7	1.0:0.7	65.1	516632322	516632422
IWB52379	Ra_c64515_242	1A	9	1.0:0.7	65.1	516634614	516634714
IWA2491	wsnp_Ex_c1997_3757721	1A	9	1.0:0.8	66.17	516883396	516883212
IWA6146	wsnp_JD_c6544_7697578	1A	9	1.0:0.8	66.17	516885633	516885433
IWB36631	Jagger_c5280_407	1A	9	1.0:0.8	66.17	516885649	516885749
IWA6729	wsnp_Ku_c23012_32893918	1A	7	1.0:0.8	67.62	518866374	518866574
IWB65551	TA002402-1350	1A	9	1.0:0.8	67.62	519020760	519020709
IWB279	BobWhite_c11946_277	1A	8	1.0:0.8	68.33	519222503	519222603
IWB7257	BS00022788_51	1A	5	1.0:0.8	68.33	519222582	519222482
IWB23140	Excalibur_c1845_4911	1A	9	1.0:0.8	68.33	519877991	519877891
IWB41872	Kukri_c18017_1696	1A	8	1.0:0.8	69.03	522867939	522867839
IWB8167	BS00039378_51	1A	9	1.0:0.8	70.49	525150723	525150623
IWA6624	wsnp_Ku_c17322_26392311	1A	8	1.0:0.8	70.84	527537192	527537290
IWB31849	GENE-0392_97	1A	8	1.0:0.8	70.84	528098727	528098627
IWB7965	BS00034278_51	1A	8	1.0:0.8	70.84	529033541	529033621
IWA3859	wsnp_Ex_c43228_49605281	1A	8	1.0:0.8	70.84	529033816	529034016
IWB13864	CAP7_c1891_230	1A	8	1.0:0.8	70.84	529037342	529037278
IWB60784	RAC875_c8482_160	1A	8	1.0:0.8	70.84	529073586	529073673
IWA7570	wsnp_Ra_c11594_18777085	1A	8	1.0:0.8	70.84	529087951	529088151
IWB31945	GENE-0527_92	1A	9	1.0:0.8	72.29	530388332	530388432
IWB4630	BobWhite_c96_170	1A	11	1.0:0.7	73	530451854	530451954
IWA4080	wsnp_Ex_c5060_8985678	1A	10	1.0:0.7	73	530452004	530451806
IWA6176	wsnp_JD_c7581_8666052	1A	7	1.0:0.8	73.36	530943879	530944055
IWA6934	wsnp_Ku_c33917_43336069	1A	2	1.0:0.9	74.79	531729891	531730091
IWB6517	BS00012042_51	1A	9	1.0:0.8	75.15	533155646	533155746
IWB59223	RAC875_c56690_320	1A	6	1.0:0.9	78.13	535819298	535819198
IWB53469	RAC875_c120509_133	1A	3	1.0:0.9	78.83	536373587	536373687
IWB31651	GENE-0069_468	1A	7	1.0:0.9	79.52	537007841	537007741
IWB29580	Excalibur_c97157_65	1A	6	1.0:0.9	79.52	538599388	538599288
IWB55184	RAC875_c21411_162	1A	6	1.0:0.8	80.57	538930136	538930067
IWA3434	wsnp_Ex_c33452_41938013	1A	6	1.0:0.8	80.57	539017745	539017934
IWB36087	IACX5994	1A	6	1.0:0.8	80.57	539017873	539017754
IWA3435	wsnp_Ex_c33452_41938159	1A	7	1.0:0.8	80.57	539017880	539018080
IWA3805	wsnp_Ex_c41953_48658353	1A	6	1.0:0.8	80.57	539112007	539112192
IWB65422	TA001600-1603	1A	5	1.0:0.8	80.57	539112106	539112057
IWB7472	BS00023203_51	1A	8	1.0:1.0	85.93	543123731	543123831
IWB8121	BS00037976_51	1A	4	1.0:0.9	85.93	543136893	543136969
IWB51733	Ra_c29200_300	1A	4	1.0:1.0	89.2	544848510	544848610
IWA5754	wsnp_Ex_rep_c81556_76277906	1A	4	1.0:1.0	89.54	546306357	546306486
IWB39248	Ku_c3523_1959	1A	3	1.0:1.1	90.59	546958595	546958516
IWB25341	Excalibur_c33470_175	1A	5	1.0:1.0	91.65	549491795	549491725
IWB52033	Ra_c41164_730	1A	8	1.0:0.9	94.26	550401847	550401749
IWB60380	RAC875_c7563_273	1A	7	1.0:0.8	99.88	555367126	555367226
IWA475	wsnp_BF474340A_Ta_2_1	1A	7	1.0:0.8	100.23	556083500	556083620
IWA7428	wsnp_Ku_rep_c109724_94227136	1A	5	1.0:0.8	107.07	563553748	563553648
IWB23299	Excalibur_c1936_1072	1A	9	1.0:0.8	107.42	563899960	563900060
IWB13551	CAP12_c8163_118	1A	12	1.0:0.8	109.3	569463568	569463668
IWB28418	Excalibur_c66_147	1A	7	1.0:0.6	110.79	572226944	572227044
IWB7275	BS00022824_51	1A	5	1.0:0.7	115.81	577234501	577234392
IWA4897	wsnp_Ex_c9343_15514531	1A	5	1.0:0.7	116.15	577598972	577598772
IWB59699	RAC875_c62550_470	1A	8	1.0:0.6	117.96	583854279	583854379
IWB22174	Excalibur_c12932_2102	1A	6	1.0:0.6	119.78	587094727	587094651
IWB67027	Tdurum_contig11349_810	1A	6	1.0:0.6	119.78	587097271	587097204
IWB26765	Excalibur_c46365_304	1A	7	1.0:0.7	119.78	587099035	587099105
IWB31955	GENE-0543_1074	1A	8	1.0:0.6	119.78	587099757	587099665
IWB45183	Kukri_c4204_1673	1A	8	1.0:0.6	119.78	587100110	587100038
IWB66252	Tdurum_contig10099_538	1A	5	1.0:0.6	120.48	587687720	587687811
IWA6795	wsnp_Ku_c26281_36243489	1A	7	1.0:0.6	120.48	587691780	587691980
IWB34872	IAAV4435	1A	6	1.0:0.7	121.17	588383557	588383469
IWB3413	BobWhite_c44947_277	1A	5	1.0:0.7	121.17	588495649	588495549
IWB12664	CAP11_c1115_150	1A	8	1.0:0.7	122.98	590596832	590596732
IWB44655	Kukri_c37212_1286	1B	2	1.0:1.1	0	10243740	10243838
IWB57572	RAC875_c400_1363	1B	9	1.0:1.0	0.7	chr5B	chr5B
IWB24876	Excalibur_c29707_318	1B	9	1.0:1.0	0.7	chr2B	chr2B
IWB10529	BS00071161_51	1B	7	1.0:1.0	0.7	2141802	2141702
IWB45437	Kukri_c44369_131	1B	8	1.0:0.9	1.06	2234865	2234965
IWB21698	Excalibur_c10657_796	1B	8	1.0:0.9	1.06	2362881	2362797
IWB10856	BS00076192_51	1B	10	1.0:1.0	1.4	1847383	1847483
IWB56433	RAC875_c30138_595	1B	9	1.0:0.9	1.4	6995948	6995886
IWB11290	BS00083177_51	1B	10	1.0:1.0	1.4	7034530	7034466
IWB69597	Tdurum_contig28703_293	1B	10	1.0:0.9	1.4	7642416	7642316
IWB44730	Kukri_c37738_417	1B	0	1.0:0.8	1.4	7895459	7895559
IWB44815	Kukri_c38553_173	1B	0	1.0:0.9	1.74	9024884	9024784
IWB5995	BS00005004_51	1B	11	1.0:1.0	1.74	9958824	9958924
IWA61	wsnp_BE405749B_Ta_2_1	1B	9	1.0:1.0	1.74	10243239	10243357
IWB5992	BS00004903_51	1B	9	1.0:1.0	2.81	12389998	12390098
IWB73112	Tdurum_contig68637_256	1B	10	1.0:1.0	2.81	12567773	12567672
IWB64595	RFL_Contig4140_1135	1B	11	1.0:1.0	2.81	13219179	13219079
IWB65827	TA004380-0460	1B	10	1.0:1.0	2.81	13219366	13219316
IWB6457	BS00011695_51	1B	5	1.0:1.0	6.2	15261924	15261824
IWB66104	TA012713-0667	1B	2	1.0:1.0	6.2	156282260	156282309
IWB39151	Ku_c31363_2165	1B	7	1.0:1.0	6.55	16073414	16073514
IWB14060	CAP7_c3847_204	1B	4	1.0:1.0	7.97	16400265	16400165
IWB616	BobWhite_c14271_1379	1B	4	1.0:1.0	9.75	chr5B	chr5B
IWB73447	Tdurum_contig78972_316	1B	8	1.0:0.9	10.1	17851170	17851270
IWB32639	GENE-1756_115	1B	5	1.0:1.1	17.95	23681707	23681794
IWB34093	GENE-4668_244	1B	9	1.0:1.0	20.54	chr7B	chr7B
IWB72495	Tdurum_contig56188_569	1B	4	1.0:1.0	22.74	26807760	26807660
IWB21039	Ex_c64327_523	1B	5	1.0:0.9	22.74	27009424	27009324
IWB26466	Excalibur_c43567_850	1B	6	1.0:1.0	23.08	8294874	8294774
IWB44363	Kukri_c34793_360	1B	6	1.0:1.0	23.08	28584119	28584019
IWB74050	Tdurum_contig9874_547	1B	6	1.0:1.0	23.43	32660038	32660138
IWB44232	Kukri_c33670_506	1B	6	1.0:1.0	23.43	35265423	35265323
IWB31791	GENE-0293_445	1B	5	1.0:1.1	23.43	554446636	554446728
IWB6522	BS00012068_51	1B	4	1.0:0.9	25.95	44064005	44064071
IWB72466	Tdurum_contig55639_241	1B	4	1.0:0.9	25.95	43956840	43956940
IWB34618	IAAV2838	1B	4	1.0:0.9	25.95	43957164	43956964
IWB29515	Excalibur_c95656_129	1B	3	1.0:0.8	27	47626499	47626399
IWA7703	wsnp_Ra_c19335_28504388	1B	3	1.0:0.7	28.39	49389427	49389227
IWB63847	RFL_Contig2160_617	1B	6	1.0:0.7	28.39	49454086	49454186
IWB73	BobWhite_c10529_1331	1B	3	1.0:0.7	28.39	6562751	6562685
IWB11525	BS00087784_51	1B	4	1.0:0.8	28.74	6062633	6062533
IWA1578	wsnp_Ex_c12063_19310114	1B	6	1.0:0.7	29.78	55737794	55737994
IWB29475	Excalibur_c94756_540	1B	1	1.0:0.7	29.78	57751046	57751144
IWA7480	wsnp_Ku_rep_c70742_70379526	1B	4	1.0:0.7	29.78	57751144	57750996
IWB12562	BS00110546_51	1B	1	1.0:0.7	30.45	59984340	59984240
IWB60705	RAC875_c826_839	1B	2	1.0:0.8	31.82	304203315	304203215
IWA2577	wsnp_Ex_c2111_3963161	1B	3	1.0:0.8	31.82	304201793	304201593
IWB22930	Excalibur_c17202_1833	1B	1	1.0:0.7	31.82	60903683	60903783
IWB60559	RAC875_c79370_378	1B	5	1.0:0.7	32.16	64121727	64121627
IWB7314	BS00022902_51	1B	3	1.0:0.7	33.21	70022444	70022344
IWB46756	Kukri_c5861_360	1B	2	1.0:0.7	33.21	72862306	72862406
IWB65786	TA004123-0331	1B	3	1.0:0.7	33.55	88779794	88779745
IWB7321	BS00022916_51	1B	6	1.0:0.7	33.55	88780038	88779956
IWB65404	TA001473-0980	1B	4	1.0:0.7	33.89	91969934	91969884
IWB53143	RAC875_c10659_570	1B	4	1.0:0.7	34.93	95880746	95880646
IWA8199	wsnp_Ra_rep_c74968_72704437	1B	3	1.0:0.6	34.93	96238061	96237923
IWA2345	wsnp_Ex_c18733_27607958	1B	6	1.0:0.6	34.93	96238144	96238286
IWB5906	BS00003839_51	1B	5	1.0:0.6	34.93	96241606	96241671
IWB59742	RAC875_c63067_283	1B	5	1.0:0.7	34.93	96971564	96971464
IWB45362	Kukri_c43552_443	1B	6	1.0:0.6	34.93	97053529	97053429
IWB56246	RAC875_c28894_526	1B	4	1.0:0.6	34.93	108237065	108237165
IWA6610	wsnp_Ku_c16938_25916260	1B	4	1.0:0.6	34.93	111180819	111181016
IWA1566	wsnp_Ex_c11976_19193550	1B	6	1.0:0.6	35.63	111182147	111182347
IWB20653	Ex_c40520_1484	1B	6	1.0:0.6	35.63	120462841	120462934
IWB34561	IAAV2452	1B	5	1.0:0.6	35.63	122275139	122275273
IWB6324	BS00010992_51	1B	3	1.0:0.6	35.63	123692838	123692938
IWB60932	RAC875_c8849_134	1B	6	1.0:0.6	35.63	124589372	124589272
IWB11664	BS00090553_51	1B	5	1.0:0.6	36.33	142277905	142277805
IWB5835	BS00003575_51	1B	5	1.0:0.6	36.33	142750300	142750400
IWB12000	BS00097433_51	1B	7	1.0:0.6	36.33	143891064	143890967
IWB12288	BS00106581_51	1B	6	1.0:0.6	37.38	160375625	160375525
IWB41306	Kukri_c14968_674	1B	4	1.0:0.5	37.38	206341778	206341678
IWB31006	Excalibur_rep_c68921_433	1B	7	1.0:0.6	37.38	223644240	223644340
IWB9464	BS00065139_51	1B	5	1.0:0.6	37.38	281238854	281238754
IWB25904	Excalibur_c3801_814	1B	4	1.0:0.6	37.38	282984507	282984407
IWB8585	BS00050126_51	1B	6	1.0:0.6	37.38	284179394	284179295
IWB70284	Tdurum_contig31624_230	1B	5	1.0:0.5	38.07	296870011	296869911
IWB34998	IAAV5269	1B	2	1.0:0.5	38.07	305569430	305569230
IWA5592	wsnp_Ex_rep_c69266_68192766	1B	4	1.0:0.5	38.07	308203001	308203116
IWB72756	Tdurum_contig60809_268	1B	5	1.0:0.5	38.07	309171757	309171657
IWB65426	TA001643-0728	1B	4	1.0:0.5	38.07	309767397	309767347
IWB14377	CAP7_rep_c12580_266	1B	4	1.0:0.5	38.07	317453084	317453156
IWB47024	Kukri_c62848_106	1B	2	1.0:0.5	38.07	317626514	317626441
IWB68771	Tdurum_contig19102_84	1B	3	1.0:0.5	38.07	318518330	318518230
IWB54643	RAC875_c18282_1390	1B	4	1.0:0.5	38.07	318519472	318519372
IWB70190	Tdurum_contig31201_380	1B	3	1.0:0.5	38.07	319833722	319833625
IWB22709	Excalibur_c15885_1145	1B	3	1.0:0.5	38.07	320977471	320977571
IWB71638	Tdurum_contig45715_549	1B	4	1.0:0.5	38.07	325761359	325761459
IWB71637	Tdurum_contig45715_1246	1B	4	1.0:0.5	38.07	325762056	325762156
IWA6703	wsnp_Ku_c2115_4089288	1B	3	1.0:0.5	38.07	325764733	325764533
IWB39145	Ku_c31251_565	1B	4	1.0:0.5	38.07	637096765	637096668
IWB74352	tplb0029b01_1022	1B	3	1.0:0.5	38.41	329799949	329800032
IWB6654	BS00018461_51	1B	4	1.0:0.5	38.41	327176405	327176505
IWB8848	BS00061923_51	1B	3	1.0:0.5	38.41	327364280	327364180
IWB25220	Excalibur_c32608_500	1B	6	1.0:0.6	38.41	328953801	328953701
IWB3233	BobWhite_c4236_410	1B	4	1.0:0.5	38.75	332658776	332658700
IWB45947	Kukri_c49091_415	1B	3	1.0:0.5	39.44	338035523	338035423
IWB35618	IACX1008	1B	4	1.0:0.5	39.44	349272019	349272139
IWA642	wsnp_CAP11_c1043_618449	1B	4	1.0:0.5	39.44	60903617	60903683
IWB57824	RAC875_c42206_305	1B	3	1.0:0.5	39.44	354207442	354207542
IWB35270	IAAV6919	1B	4	1.0:0.5	40.13	366270118	366270315
IWB34334	IAAV1158	1B	3	1.0:0.5	40.13	370854343	370854523
IWB39421	Ku_c42700_2798	1B	4	1.0:0.5	40.82	377885150	377885250
IWB70974	Tdurum_contig42182_6396	1B	4	1.0:0.5	41.86	382971450	382971371
IWB8611	BS00052075_51	1B	4	1.0:0.5	42.2	391580522	391580422
IWB8612	BS00052089_51	1B	4	1.0:0.5	42.2	391580650	391580550
IWB71717	Tdurum_contig46780_203	1B	3	1.0:0.5	42.2	393803024	393802924
IWB13980	CAP7_c302_518	1B	4	1.0:0.5	42.2	394368091	394367991
IWB24798	Excalibur_c29127_552	1B	5	1.0:0.5	43.97	408691710	408691810
IWB6815	BS00021947_51	1B	5	1.0:0.5	43.97	412087862	412087762
IWB7163	BS00022581_51	1B	6	1.0:0.4	45.02	420328848	420328748
IWB10524	BS00071083_51	1B	5	1.0:0.4	46.81	427331430	427331530
IWB69491	Tdurum_contig28305_106	1B	5	1.0:0.4	46.81	432402569	432402469
IWB11830	BS00093841_51	1B	5	1.0:0.4	46.81	433526526	433526426
IWB36017	IACX5764	1B	5	1.0:0.4	47.15	435228775	435228681
IWB37703	JD_c6360_288	1B	5	1.0:0.4	47.15	438212560	438212636
IWB6791	BS00021907_51	1B	5	1.0:0.4	47.15	443159639	443159539
IWB6921	BS00022133_51	1B	6	1.0:0.4	47.84	448947819	448947919
IWB10675	BS00073530_51	1B	7	1.0:0.4	47.84	449982542	449982642
IWB7886	BS00032364_51	1B	1	1.0:0.4	47.84	452207275	452207375
IWB65091	RFL_Contig5706_1294	1B	6	1.0:0.4	47.84	453742095	453742195
IWA2667	wsnp_Ex_c22006_31180883	1B	5	1.0:0.4	47.84	456080604	456080804
IWA2668	wsnp_Ex_c22006_31181239	1B	8	1.0:0.4	47.84	456080960	456081160
IWB33517	GENE-3626_308	1B	3	1.0:0.4	48.52	457690294	457690212
IWB63003	RAC875_rep_c74070_518	1B	6	1.0:0.4	48.52	458320510	458320578
IWA5561	wsnp_Ex_rep_c68712_67571580	1B	6	1.0:0.4	48.52	461207624	461207426
IWA7723	wsnp_Ra_c2027_3945764	1B	7	1.0:0.4	48.52	461957232	461957032
IWA3587	wsnp_Ex_c3681_6715277	1B	6	1.0:0.4	48.52	461957775	461957575
IWA2517	wsnp_Ex_c2025_3799847	1B	5	1.0:0.4	48.52	461957873	461958073
IWA7721	wsnp_Ra_c2027_3943938	1B	6	1.0:0.4	48.52	461959119	461958952
IWB60853	RAC875_c865_1936	1B	4	1.0:0.4	48.52	461991146	461991246
IWB51782	Ra_c3083_982	1B	7	1.0:0.4	48.52	462301752	462301852
IWB46165	Kukri_c51474_334	1B	5	1.0:0.4	48.52	462329052	462329152
IWA5310	wsnp_Ex_rep_c66846_65240088	1B	6	1.0:0.4	48.52	462406727	462406578
IWB11009	BS00078431_51	1B	3	1.0:0.4	48.52	472382544	472382644
IWB49946	Kukri_rep_c69810_502	1B	5	1.0:0.4	48.52	475100386	475100457
IWB72533	Tdurum_contig56874_562	1B	6	1.0:0.4	48.86	476591895	476591995
IWB47412	Kukri_c67707_114	1B	5	1.0:0.4	48.86	479814190	479814111
IWB31711	GENE-0142_178	1B	5	1.0:0.4	48.86	481512530	481512434
IWB27169	Excalibur_c50665_1323	1B	6	1.0:0.4	48.86	482341711	482341615
IWB30117	Excalibur_rep_c105376_485	1B	8	1.0:0.4	48.86	482343126	482343195
IWB68429	Tdurum_contig15593_407	1B	7	1.0:0.4	48.86	482347176	482347076
IWB7992	BS00034925_51	1B	7	1.0:0.4	48.86	482897447	482897547
IWB69495	Tdurum_contig28316_243	1B	4	1.0:0.4	48.86	482897746	482897646
IWB59187	RAC875_c56417_377	1B	5	1.0:0.4	48.86	482912368	482912466
IWA189	wsnp_BE446240B_Ta_2_3	1B	5	1.0:0.4	48.86	482924835	482924955
IWB52443	Ra_c68984_1882	1B	6	1.0:0.4	49.93	486888342	486888442
IWB60912	RAC875_c87890_234	1B	9	1.0:0.4	50.99	493544062	493543962
IWB72647	Tdurum_contig59449_400	1B	7	1.0:0.4	50.99	493545007	493544907
IWB35922	IACX3408	1B	8	1.0:0.4	50.99	494975398	494975279
IWB59128	RAC875_c5556_328	1B	7	1.0:0.4	50.99	496096487	496096407
IWB51605	Ra_c25590_1486	1B	4	1.0:0.4	53.93	531235036	531235136
IWB70168	Tdurum_contig31102_299	1B	5	1.0:0.4	54.62	534857632	534857732
IWB52353	Ra_c62804_1641	1B	6	1.0:0.4	55.67	536853941	536853841
IWB19579	Ex_c102909_778	1B	5	1.0:0.4	55.67	536859910	536860010
IWB64848	RFL_Contig4977_2333	1B	5	1.0:0.4	55.67	540690012	540689912
IWB13176	CAP12_c1129_220	1B	5	1.0:0.4	55.67	540941819	540941719
IWB60433	RAC875_c7674_634	1B	5	1.0:0.4	57.08	545386021	545385921
IWB47566	Kukri_c73734_175	1B	4	1.0:0.4	57.08	545872959	545873059
IWA515	wsnp_BF485168B_Ta_2_1	1B	6	1.0:0.4	57.08	545882530	545882410
IWA775	wsnp_CAP11_c543_375403	1B	6	1.0:0.5	57.42	547329170	547328987
IWB8134	BS00038643_51	1B	6	1.0:0.4	57.42	547796197	547796097
IWA540	wsnp_BG274294B_Ta_2_3	1B	5	1.0:0.4	57.42	547897968	547897848
IWB8507	BS00048610_51	1B	6	1.0:0.5	57.42	547979644	547979544
IWB73651	Tdurum_contig83770_218	1B	6	1.0:0.5	57.42	548308658	548308730
IWB25041	Excalibur_c30955_479	1B	5	1.0:0.4	57.42	548311098	548311033
IWB14755	CAP8_c4697_108	1B	3	1.0:0.5	57.77	chr3B	chr3B
IWB34737	IAAV3567	1B	7	1.0:0.5	57.77	550037770	550037570
IWB73745	Tdurum_contig892_633	1B	5	1.0:0.5	57.77	552400455	552400555
IWB57391	RAC875_c3835_782	1B	6	1.0:0.5	57.77	553298727	553298628
IWB20648	Ex_c402_1223	1B	12	1.0:0.5	57.77	553411122	553411022
IWB71354	Tdurum_contig42797_3196	1B	6	1.0:0.5	57.77	553412642	553412742
IWB39431	Ku_c4348_862	1B	5	1.0:0.5	57.77	553450348	553450248
IWB42085	Kukri_c1918_1074	1B	6	1.0:0.5	57.77	553899909	553900009
IWB68968	Tdurum_contig22253_213	1B	2	1.0:0.5	57.77	chr3B	chr3B
IWB11968	BS00096719_51	1B	3	1.0:0.5	59.17	556107655	556107753
IWB61131	RAC875_c95548_156	1B	6	1.0:0.5	59.17	556131522	556131622
IWA1890	wsnp_Ex_c1440_2764867	1B	7	1.0:0.5	59.17	556291207	556291007
IWB49534	Kukri_rep_c111991_498	1B	4	1.0:0.5	59.17	558167950	558167850
IWB5184	BobWhite_rep_c57575_65	1B	7	1.0:0.5	59.85	560626626	560626526
IWB6834	BS00021975_51	1B	4	1.0:0.5	59.85	560802242	560802142
IWB56758	RAC875_c32687_153	1B	7	1.0:0.5	59.85	560813252	560813328
IWB71903	Tdurum_contig48523_1605	1B	3	1.0:0.6	59.85	565284321	565284421
IWB11544	BS00088039_51	1B	6	1.0:0.5	60.2	566530188	566530127
IWB36357	IACX9183	1B	4	1.0:0.6	60.2	566531692	566531561
IWA3684	wsnp_Ex_c39616_46871127	1B	5	1.0:0.6	60.54	567427826	567427627
IWB38151	Ku_c106533_550	1B	6	1.0:0.6	60.88	568716778	568716678
IWB36872	JD_c107_683	1B	4	1.0:0.6	60.88	568717489	568717389
IWB73514	Tdurum_contig8158_269	1B	5	1.0:0.6	61.22	569263316	569263416
IWB59153	RAC875_c55891_712	1B	3	1.0:0.6	61.56	569999313	569999413
IWB72730	Tdurum_contig604_356	1B	4	1.0:0.6	62.25	571761629	571761729
IWB70037	Tdurum_contig30517_174	1B	3	1.0:0.6	62.25	571848410	571848310
IWB21657	Excalibur_c10496_651	1B	3	1.0:0.6	62.25	573723492	573723430
IWA5160	wsnp_Ex_rep_c107911_91350930	1B	3	1.0:0.6	62.25	574442153	574441953
IWA5159	wsnp_Ex_rep_c107911_91350866	1B	4	1.0:0.6	62.25	574442217	574442017
IWA2041	wsnp_Ex_c15611_23929128	1B	3	1.0:0.6	62.25	576022661	576022461
IWB48254	Kukri_c9133_2211	1B	3	1.0:0.6	62.25	576024355	576024455
IWB8901	BS00062724_51	1B	4	1.0:0.6	62.25	chr7A	chr7A
IWB64623	RFL_Contig4235_707	1B	5	1.0:0.6	62.25	571843419	571843319
IWB29347	Excalibur_c9149_1326	1B	6	1.0:0.6	62.25	571850022	571849922
IWB48875	Kukri_rep_c103359_233	1B	3	1.0:0.6	62.25	572833240	572833339
IWA1729	wsnp_Ex_c13109_20725640	1B	8	1.0:0.6	62.25	572835755	572835955
IWA4703	wsnp_Ex_c7585_12957020	1B	5	1.0:0.6	62.6	578016368	578016168
IWB11589	BS00089031_51	1B	4	1.0:0.6	63.65	580494334	580494235
IWB67348	Tdurum_contig11896_550	1B	4	1.0:0.6	66.53	588079966	588080066
IWB48469	Kukri_c9752_793	1B	3	1.0:0.6	66.53	588083859	588083959
IWB73156	Tdurum_contig69792_167	1B	7	1.0:0.6	66.53	588083959	588083859
IWB24642	Excalibur_c27915_560	1B	4	1.0:0.6	66.53	588623634	588623534
IWB28295	Excalibur_c64439_87	1B	6	1.0:0.6	66.87	589675164	589675260
IWB7151	BS00022551_51	1B	7	1.0:0.7	69.06	590479013	590479113
IWA5382	wsnp_Ex_rep_c67299_65844168	1B	8	1.0:0.7	71.25	593333481	593333613
IWA5383	wsnp_Ex_rep_c67299_65845319	1B	8	1.0:0.7	71.25	593337179	593337293
IWB9918	BS00066944_51	1B	7	1.0:0.7	71.59	n/a	n/a
IWB56553	RAC875_c31031_387	1B	1	1.0:0.6	71.59	594997124	594997033
IWB9781	BS00066338_51	1B	10	1.0:0.6	71.94	595782813	595782913
IWA1859	wsnp_Ex_c1412_2711077	1B	6	1.0:0.7	71.94	596044199	596044399
IWB3067	BobWhite_c39656_106	1B	8	1.0:0.7	71.94	596987391	596987291
IWB49552	Kukri_rep_c112383_588	1B	8	1.0:0.7	71.94	598350958	598351058
IWA4488	wsnp_Ex_c6378_11086366	1B	8	1.0:0.7	71.94	598351108	598350933
IWB73608	Tdurum_contig83079_133	1B	5	1.0:0.7	71.94	599756860	599756960
IWB10397	BS00069341_51	1B	7	1.0:0.7	73.74	605709602	605709703
IWB30246	Excalibur_rep_c107047_742	1B	8	1.0:0.6	75.18	609661262	609661362
IWB36329	IACX886	1B	8	1.0:0.6	75.89	610930638	610930518
IWB7253	BS00022775_51	1B	8	1.0:0.6	75.89	610931730	610931821
IWB66483	Tdurum_contig10362_555	1B	8	1.0:0.5	77.34	620357385	620357285
IWB9764	BS00066278_51	1B	10	1.0:0.5	77.69	620867305	620867205
IWB9256	BS00064349_51	1B	9	1.0:0.5	77.69	620867307	620867207
IWB29430	Excalibur_c93510_360	1B	8	1.0:0.5	77.69	620917293	620917193
IWA3341	wsnp_Ex_c3147_5816957	1B	9	1.0:0.5	77.69	621245851	621245694
IWB64037	RFL_Contig2736_827	1B	10	1.0:0.5	77.69	621247453	621247377
IWB66093	TA009010-0422	1B	5	1.0:0.5	78.05	chr5B	chr5B
IWB35726	IACX1240	1B	8	1.0:0.5	78.76	628572519	628572411
IWB7290	BS00022851_51	1B	9	1.0:0.5	78.76	625786881	625786781
IWA2308	wsnp_Ex_c18384_27213023	1B	9	1.0:0.6	78.76	625790535	625790336
IWB6709	BS00021680_51	1B	10	1.0:0.5	78.76	625790880	625790780
IWB59849	RAC875_c64190_212	1B	9	1.0:0.5	78.76	625791153	625791093
IWB9937	BS00067024_51	1B	8	1.0:0.6	78.76	627704114	627704014
IWA255	wsnp_BE494527B_Ta_2_1	1B	9	1.0:0.5	78.76	628572585	628572465
IWA4875	wsnp_Ex_c9091_15135511	1B	9	1.0:0.5	79.47	628584239	628584381
IWB54224	RAC875_c16136_1597	1B	10	1.0:0.5	79.47	628587814	628587895
IWB10422	BS00069829_51	1B	4	1.0:0.4	79.83	629581594	629581694
IWB11283	BS00083060_51	1B	9	1.0:0.5	79.83	630021148	630021247
IWB70705	Tdurum_contig41945_748	1B	6	1.0:0.6	82.05	632918031	632917931
IWA6646	wsnp_Ku_c18227_27490539	1B	1	1.0:0.6	82.74	633768116	633768211
IWB71992	Tdurum_contig49651_227	1B	7	1.0:0.6	84.11	635076674	635076774
IWA4155	wsnp_Ex_c5296_9365860	1B	0	1.0:0.6	84.11	635076811	635076611
IWB72606	Tdurum_contig57927_171	1B	8	1.0:0.6	85.18	636329103	636329203
IWB7066	BS00022411_51	1B	8	1.0:0.6	85.18	636329517	636329616
IWB10621	BS00072791_51	1B	8	1.0:0.6	85.18	636433073	636432973
IWB74776	tplb0043k02_463	1B	5	1.0:0.6	87.01	638931463	638931363
IWB46187	Kukri_c51735_79	1B	5	1.0:0.6	87.71	640130923	640131002
IWB6947	BS00022176_51	1B	8	1.0:0.6	88.78	642433395	642433495
IWB46347	Kukri_c5357_323	1B	5	1.0:0.6	88.78	642953509	642953436
IWA5352	wsnp_Ex_rep_c67098_65573819	1B	5	1.0:0.6	88.78	643010866	643010666
IWB74533	tplb0034e16_1165	1B	5	1.0:0.6	88.78	643012020	643012086
IWB1371	BobWhite_c2027_215	1B	3	1.0:0.6	90.18	645487190	645487090
IWB44899	Kukri_c39223_871	1B	2	1.0:0.6	90.18	645487757	645487657
IWB44898	Kukri_c39223_831	1B	2	1.0:0.6	90.18	645487797	645487697
IWB10371	BS00069044_51	1B	3	1.0:0.6	90.18	645545818	645545718
IWB29570	Excalibur_c96904_336	1B	4	1.0:0.6	90.18	645572386	645572486
IWB30890	Excalibur_rep_c67747_629	1B	4	1.0:0.6	90.18	645776878	645776778
IWA3097	wsnp_Ex_c27176_36393952	1B	4	1.0:0.6	90.18	645778762	645778635
IWB45453	Kukri_c4453_1248	1B	4	1.0:0.6	90.18	645778988	645778895
IWB31836	GENE-0371_208	1B	5	1.0:0.6	90.18	645779390	645779487
IWB54422	RAC875_c17188_1696	1B	5	1.0:0.6	90.18	645779412	645779312
IWB71195	Tdurum_contig42491_750	1B	4	1.0:0.6	90.18	645779719	645779819
IWB54118	RAC875_c15593_1421	1B	5	1.0:0.6	90.18	645779726	645779626
IWB57433	RAC875_c38646_985	1B	5	1.0:0.6	90.18	645779758	645779658
IWB60663	RAC875_c818_1185	1B	4	1.0:0.7	91.58	647844480	647844580
IWB35340	IAAV7428	1B	4	1.0:0.7	91.58	647845186	647845386
IWB29151	Excalibur_c8585_701	1B	8	1.0:0.6	91.93	650744371	650744471
IWB1725	BobWhite_c23617_167	1B	8	1.0:0.6	91.93	650744430	650744330
IWB66973	Tdurum_contig11216_942	1B	6	1.0:0.6	91.93	650744986	650745086
IWB36563	Jagger_c3757_131	1B	7	1.0:0.7	91.93	650745025	650744925
IWB12093	BS00099794_51	1B	6	1.0:0.7	91.93	650853791	650853890
IWB63739	RFL_Contig1823_1044	1B	6	1.0:0.6	91.93	650853870	650853970
IWB10454	BS00070285_51	1B	8	1.0:0.6	91.93	651353790	651353888
IWB5810	BS00002484_51	1B	6	1.0:0.6	91.93	651354148	651354048
IWB43139	Kukri_c25512_53	1B	9	1.0:0.6	93.75	654222547	654222647
IWA1825	wsnp_Ex_c13878_21738866	1B	9	1.0:0.6	93.75	655283466	655283286
IWB10224	BS00068077_51	1B	9	1.0:0.6	93.75	655296982	655297082
IWB3140	BobWhite_c40868_120	1B	9	1.0:0.6	94.48	n/a	n/a
IWB8409	BS00045568_51	1B	9	1.0:0.7	94.83	658372046	658371946
IWB14791	CAP8_c5043_190	1B	8	1.0:0.6	95.55	chrUn	chrUn
IWB3373	BobWhite_c44460_821	1B	9	1.0:0.6	95.9	658586779	658586708
IWB65780	TA004059-0492	1B	10	1.0:0.6	95.9	658517894	658517943
IWB62056	RAC875_rep_c111494_195	1B	6	1.0:0.6	95.9	658585995	658585895
IWB73131	Tdurum_contig68980_317	1B	12	1.0:0.6	96.26	663006016	663005919
IWB67910	Tdurum_contig13250_137	1B	9	1.0:0.6	96.63	663062786	663062703
IWB72561	Tdurum_contig57153_1356	1B	8	1.0:0.6	99.64	664141769	664141869
IWB11006	BS00078413_51	1B	8	1.0:0.6	100.71	665466905	665467005
IWB11007	BS00078414_51	1B	8	1.0:0.6	100.71	665466921	665467021
IWB68743	Tdurum_contig18557_228	1B	9	1.0:0.6	101.42	667041280	667041380
IWB35847	IACX2234	1B	9	1.0:0.6	101.42	667067331	667067450
IWB72444	Tdurum_contig55429_147	1B	9	1.0:0.6	101.42	667067441	667067341
IWB72443	Tdurum_contig55429_116	1B	9	1.0:0.6	101.42	667067472	667067372
IWB31174	Excalibur_rep_c71107_517	1B	7	1.0:0.6	101.42	chr7A	chr7A
IWA8332	wsnp_RFL_Contig2403_1927045	1B	8	1.0:0.6	102.13	667407978	667408060
IWA7992	wsnp_Ra_c53181_56932563	1B	8	1.0:0.6	102.13	667408060	667407978
IWB31676	GENE-0115_375	1B	7	1.0:0.5	102.48	669620123	669620025
IWB59155	RAC875_c55934_165	1B	8	1.0:0.5	102.48	669627869	669627969
IWB72835	Tdurum_contig61914_169	1B	11	1.0:0.5	103.2	670696602	670696502
IWB65512	TA002215-1444	1B	7	1.0:0.5	103.56	672068898	672068849
IWB47986	Kukri_c8395_1352	1B	5	1.0:0.5	103.56	672068996	672069085
IWB73912	Tdurum_contig94450_255	1B	7	1.0:0.5	106.55	674036287	674036387
IWB4839	BobWhite_rep_c50057_164	1B	8	1.0:0.4	107.26	674204198	674204098
IWB66474	Tdurum_contig10354_170	1B	4	1.0:0.5	107.97	675054920	675054820
IWB8817	BS00060686_51	1B	9	1.0:0.4	108.32	677133235	677133135
IWB35087	IAAV5776	1B	7	1.0:0.4	108.32	677335392	677335243
IWB41182	Kukri_c14292_157	1B	0	1.0:0.5	108.67	677679469	677679369
IWB62774	RAC875_rep_c71278_345	1B	4	1.0:0.4	108.67	677843918	677843818
IWA7034	wsnp_Ku_c40759_48907151	1B	4	1.0:0.4	108.67	677844819	677844937
IWB55628	RAC875_c24317_1351	1B	4	1.0:0.4	108.67	677848527	677848427
IWB9772	BS00066305_51	1B	5	1.0:0.5	109.01	677948520	677948423
IWB2673	BobWhite_c34125_183	1B	4	1.0:0.5	109.35	678009821	678009721
IWB1341	BobWhite_c20073_382	1B	4	1.0:0.5	109.35	679792893	679792993
IWB1342	BobWhite_c20073_443	1B	4	1.0:0.5	109.35	679792954	679793054
IWB7523	BS00024107_51	1B	4	1.0:0.5	109.35	679793009	679792909
IWB11800	BS00093275_51	1B	4	1.0:0.5	109.35	chr1A	chr1A
IWB65272	RFL_Contig785_535	1B	4	1.0:0.5	109.69	680353679	680353579
IWB68096	Tdurum_contig13879_919	1B	7	1.0:0.5	110.4	681763526	681763440
IWB30651	Excalibur_rep_c113950_132	1B	6	1.0:0.5	110.4	chr4A	chr4A
IWB5347	BobWhite_rep_c63205_143	1B	6	1.0:0.4	111.46	685373550	685373470
IWA6512	wsnp_Ku_c13952_22097895	1B	8	1.0:0.4	112.89	688365238	688365087
IWB73765	Tdurum_contig9144_222	1B	9	1.0:0.4	112.89	688702926	688702826
IWA6391	wsnp_Ku_c10418_17237935	2A	4	1.0:0.9	0	chrUn	chrUn
IWB20060	Ex_c19516_3687	2A	5	1.0:0.9	0	chrUn	chrUn
IWA5341	wsnp_Ex_rep_c66982_65424063	2A	6	1.0:0.9	0	2768790	2768989
IWB30883	Excalibur_rep_c67619_217	2A	3	1.0:0.9	0	2768939	2768839
IWA1563	wsnp_Ex_c11950_19164191	2A	4	1.0:1.0	1.4	3707707	3707507
IWA6922	wsnp_Ku_c33374_42877546	2A	4	1.0:1.0	2.09	4319053	4319253
IWB44193	Kukri_c33374_1048	2A	3	1.0:1.0	2.09	4319389	4319489
IWB24342	Excalibur_c25599_358	2A	5	1.0:1.0	2.78	5694043	5694143
IWB10217	BS00068050_51	2A	7	1.0:1.1	2.78	6190181	6190081
IWB44018	Kukri_c31776_1621	2A	6	1.0:1.0	2.78	6230763	6230839
IWA8513	wsnp_RFL_Contig3790_4082085	2A	5	1.0:0.8	14.84	chr3A	chr3A
IWA5762	wsnp_Ex_rep_c93362_82371891	2A	10	1.0:0.8	29.32	33319799	33319599
IWB15066	CAP8_rep_c8022_270	2A	10	1.0:0.8	29.32	33508091	33507991
IWB53380	RAC875_c11652_544	2A	8	1.0:0.9	29.67	33560625	33560525
IWB1365	BobWhite_c2022_245	2A	14	1.0:0.8	29.67	33572181	33572081
IWB12769	CAP11_c2293_200	2A	11	1.0:0.8	29.67	33575135	33575235
IWB47995	Kukri_c84087_154	2A	3	1.0:0.9	31.11	33916474	33916374
IWB63138	RAC875_rep_c78744_228	2A	12	1.0:0.9	34.18	35883686	35883786
IWB29385	Excalibur_c92241_336	2A	13	1.0:0.9	34.18	36059986	36060086
IWB7354	BS00022982_51	2A	12	1.0:0.9	34.18	36060157	36060057
IWB10662	BS00073381_51	2A	11	1.0:0.9	34.18	36073496	36073396
IWB32072	GENE-0749_215	2A	12	1.0:0.9	34.18	36190107	36190007
IWB38844	Ku_c23118_149	2A	13	1.0:0.9	36.07	37976099	37976199
IWA2433	wsnp_Ex_c19556_28530231	2A	14	1.0:0.9	36.44	39641797	39641597
IWA2526	wsnp_Ex_c2033_3814035	2A	10	1.0:0.9	36.44	40214625	40214825
IWB146	BobWhite_c10977_834	2A	12	1.0:0.7	38.34	43584029	43584130
IWA4214	wsnp_Ex_c5412_9564478	2A	12	1.0:0.8	39.46	44152388	44152206
IWB10811	BS00075524_51	2A	10	1.0:0.9	40.57	45278297	45278397
IWB72463	Tdurum_contig55610_784	2A	8	1.0:0.8	40.57	45346381	45346481
IWB30108	Excalibur_rep_c105284_110	2A	8	1.0:0.9	43.64	52166926	52166826
IWB9740	BS00066186_51	2A	11	1.0:0.8	43.64	52559169	52559269
IWB8415	BS00045900_51	2A	11	1.0:0.9	50.77	61316943	61316845
IWA2067	wsnp_Ex_c15822_24204224	2A	14	1.0:0.9	51.5	61951039	61950839
IWB11289	BS00083146_51	2A	14	1.0:0.9	51.5	61951583	61951483
IWB50267	Kukri_rep_c73477_888	2A	11	1.0:1.0	55.11	75520607	75520703
IWA3193	wsnp_Ex_c2887_5330426	2A	13	1.0:1.0	55.11	75520757	75520557
IWB38011	JG_c936_115	2A	12	1.0:1.0	55.11	75744792	75744692
IWB72304	Tdurum_contig5311_67	2A	13	1.0:1.0	56.61	78969710	78969610
IWB73597	Tdurum_contig82812_213	2A	13	1.0:1.0	56.61	78994520	78994611
IWB8937	BS00062843_51	2A	10	1.0:1.0	57.34	80977083	80977183
IWA5495	wsnp_Ex_rep_c68113_66877517	2A	13	1.0:1.0	57.34	81173338	81173218
IWB49021	Kukri_rep_c104727_91	2A	12	1.0:1.0	57.34	81380886	81380986
IWA901	wsnp_CAP11_rep_c8768_3788007	2A	14	1.0:1.0	57.34	81929371	81929547
IWB44985	Kukri_c40035_258	2A	13	1.0:1.1	57.34	82187952	82188052
IWB55668	RAC875_c24517_558	2A	14	1.0:1.0	57.34	82471225	82471125
IWB43042	Kukri_c24852_466	2A	12	1.0:1.0	57.34	82471758	82471658
IWB6749	BS00021739_51	2A	14	1.0:1.0	57.69	83242851	83242951
IWB62989	RAC875_rep_c73925_276	2A	11	1.0:1.1	57.69	83242974	83242874
IWB11079	BS00079443_51	2A	11	1.0:1.1	57.69	83244744	83244822
IWB34544	IAAV2376	2A	11	1.0:1.0	59.19	87376478	87376554
IWA3569	wsnp_Ex_c36242_44232305	2A	12	1.0:1.0	59.19	87379989	87379880
IWB27190	Excalibur_c50934_159	2A	15	1.0:1.0	59.19	88745803	88745903
IWB51634	Ra_c2655_504	2A	9	1.0:1.0	59.19	89111449	89111349
IWB28709	Excalibur_c74304_642	2A	10	1.0:1.0	59.54	90963934	90964030
IWB55871	RAC875_c25986_82	2A	4	1.0:1.0	59.54	91393777	91393677
IWB24776	Excalibur_c28938_185	2A	12	1.0:1.0	60.27	93024195	93024095
IWB71483	Tdurum_contig44062_733	2A	14	1.0:0.9	60.27	93298946	93299046
IWB54515	RAC875_c17628_867	2A	11	1.0:1.0	61	94287788	94287888
IWB71619	Tdurum_contig45580_1717	2A	11	1.0:1.0	61.36	97393399	97393329
IWB23617	Excalibur_c21269_176	2A	13	1.0:1.1	61.36	97424913	97424813
IWB5494	BobWhite_rep_c64680_305	2A	13	1.0:1.1	61.36	97491841	97491906
IWB11681	BS00090940_51	2A	10	1.0:1.1	61.36	100761853	100761953
IWB73897	Tdurum_contig93884_223	2A	15	1.0:1.1	61.36	101597802	101597902
IWB32206	GENE-1031_48	2A	8	1.0:1.1	61.36	101614608	101614512
IWA424	wsnp_BF201533A_Ta_2_3	2A	9	1.0:1.1	61.36	104675393	104675513
IWB33110	GENE-2904_757	2A	7	1.0:1.1	61.36	105114601	105114512
IWB62501	RAC875_rep_c119471_174	2A	11	1.0:1.1	61.36	105200954	105201054
IWB5321	BobWhite_rep_c62964_873	2A	13	1.0:1.2	62.46	108341243	108341343
IWB65638	TA003045-1227	2A	11	1.0:1.1	62.46	118470051	118470101
IWA5585	wsnp_Ex_rep_c69124_68035485	2A	13	1.0:1.1	62.46	118770877	118771077
IWB45502	Kukri_c45015_145	2A	14	1.0:1.1	62.46	120603175	120603075
IWA1597	wsnp_Ex_c12219_19526749	2A	10	1.0:1.0	62.46	120796284	120796422
IWA690	wsnp_CAP11_c1787_968410	2A	13	1.0:1.2	63.96	151410745	151410606
IWB69369	Tdurum_contig27887_55	2A	6	1.0:1.3	64.32	158767160	158767063
IWB11613	BS00089457_51	2A	12	1.0:1.1	64.32	160324040	160324140
IWB32205	GENE-1028_694	2A	12	1.0:1.2	65.05	162269368	162269468
IWA2758	wsnp_Ex_c22862_32074455	2A	11	1.0:1.1	66.16	168176997	168177197
IWB1773	BobWhite_c23953_312	2A	12	1.0:1.1	66.52	168247323	168247223
IWB8175	BS00039489_51	2A	12	1.0:1.1	66.52	205473036	205472936
IWA2831	wsnp_Ex_c23720_32957892	2A	14	1.0:1.1	66.88	207718666	207718751
IWB34738	IAAV3570	2A	13	1.0:1.1	66.88	207734452	207734652
IWB34407	IAAV1587	2A	11	1.0:1.1	66.88	209342384	209342184
IWB10175	BS00067886_51	2A	11	1.0:1.1	66.88	238160764	238160864
IWB7823	BS00031140_51	2A	13	1.0:1.1	66.88	272391217	272391117
IWB28254	Excalibur_c640_464	2A	7	1.0:1.2	66.88	290984897	290984797
IWB9090	BS00063599_51	2A	10	1.0:1.1	66.88	305848470	305848370
IWB14447	CAP7_rep_c6939_197	2A	12	1.0:1.1	66.88	330401406	330401506
IWB10685	BS00073720_51	2A	13	1.0:1.1	66.88	330685394	330685322
IWB60425	RAC875_c76620_361	2A	12	1.0:1.1	66.88	332834419	332834519
IWB37359	JD_c3358_1128	2A	13	1.0:1.0	66.88	333485517	333485617
IWB52948	RAC875_c102123_187	2A	10	1.0:1.1	66.88	337324329	337324405
IWB61328	RAC875_rep_c101788_71	2A	10	1.0:1.1	66.88	338732768	338732690
IWB66811	Tdurum_contig10910_1662	2A	11	1.0:1.1	66.88	342910738	342910788
IWA6991	wsnp_Ku_c38662_47257696	2A	13	1.0:1.1	66.88	342911080	342910940
IWB39889	Ku_c70277_1276	2A	12	1.0:1.1	66.88	342916028	342916128
IWB8686	BS00056232_51	2A	5	1.0:1.2	66.88	358125667	358125567
IWB30858	Excalibur_rep_c67434_73	2A	11	1.0:1.1	66.88	368180224	368180324
IWB32385	GENE-1326_350	2A	10	1.0:1.1	66.88	368187397	368187488
IWB50004	Kukri_rep_c70265_167	2A	13	1.0:1.1	66.88	368188591	368188491
IWB61316	RAC875_rep_c101082_855	2A	10	1.0:1.1	66.88	377565095	377565195
IWA7548	wsnp_Ra_c10861_17763060	2A	9	1.0:1.1	66.88	378421745	378421945
IWB12880	CAP11_c4420_138	2A	13	1.0:1.1	66.88	385268720	385268820
IWA1008	wsnp_CAP12_rep_c4379_1995966	2A	11	1.0:1.1	66.88	385967728	385967528
IWB56552	RAC875_c3102_959	2A	10	1.0:1.1	66.88	387342724	387342824
IWA1932	wsnp_Ex_c14717_22800771	2A	7	1.0:1.1	66.88	390446364	390446564
IWB13915	CAP7_c239_267	2A	10	1.0:1.0	66.88	390989429	390989529
IWB51162	Ra_c15346_447	2A	9	1.0:1.1	66.88	391794972	391794872
IWA1579	wsnp_Ex_c12068_19316125	2A	11	1.0:1.1	66.88	398857200	398857091
IWB54782	RAC875_c19144_117	2A	10	1.0:1.1	66.88	407602734	407602834
IWB32147	GENE-0922_327	2A	11	1.0:1.1	66.88	408094579	408094478
IWA5293	wsnp_Ex_rep_c66709_65042923	2A	11	1.0:1.0	67.24	419578953	419578832
IWB2990	BobWhite_c38716_323	2A	15	1.0:1.0	67.24	426680513	426680413
IWB38431	Ku_c14091_814	2A	13	1.0:1.1	67.24	434157249	434157349
IWA6593	wsnp_Ku_c16371_25240695	2A	9	1.0:1.0	67.24	445049057	445049248
IWA2605	wsnp_Ex_c2138_4015881	2A	11	1.0:1.0	67.24	457622370	457622170
IWB57378	RAC875_c3814_437	2A	11	1.0:1.1	67.24	465596245	465596145
IWB32212	GENE-1057_41	2A	14	1.0:1.0	67.24	466419141	466419051
IWB57773	RAC875_c41731_321	2A	11	1.0:1.0	67.24	466420315	466420215
IWB53389	RAC875_c11682_1624	2A	15	1.0:1.0	67.24	490918535	490918635
IWB73402	Tdurum_contig76960_213	2A	12	1.0:1.1	67.24	493568848	493568948
IWB57685	RAC875_c41194_218	2A	13	1.0:1.0	67.6	494021598	494021685
IWA5272	wsnp_Ex_rep_c66615_64916114	2A	13	1.0:1.0	67.6	494021685	494021585
IWB39681	Ku_c59581_1412	2A	14	1.0:1.0	67.97	493953188	493953288
IWB46663	Kukri_c57491_156	2A	12	1.0:1.0	67.97	498202031	498201963
IWA3368	wsnp_Ex_c31900_40635609	2A	14	1.0:1.0	67.97	499841224	499841424
IWA5303	wsnp_Ex_rep_c66800_65171259	2A	14	1.0:1.0	67.97	500123395	500123243
IWA3653	wsnp_Ex_c3869_7028759	2A	13	1.0:1.0	67.97	500215473	500215673
IWB24520	Excalibur_c27023_134	2A	13	1.0:1.0	67.97	500216700	500216600
IWB35580	IAAV9024	2A	13	1.0:1.0	67.97	500218012	500218212
IWB65363	TA001220-1276	2A	12	1.0:1.0	67.97	500218111	500218062
IWB34874	IAAV444	2A	13	1.0:0.9	68.32	500469881	500470019
IWA2948	wsnp_Ex_c25057_34318425	2A	13	1.0:1.0	68.32	500856885	500856932
IWB7897	BS00032606_51	2A	6	1.0:0.9	68.32	503215216	503215312
IWB27389	Excalibur_c5346_2716	2A	9	1.0:0.8	70.97	195837376	195837461
IWA32	wsnp_BE403597A_Ta_2_1	2A	11	1.0:0.8	71.68	561922561	561922681
IWB8286	BS00041707_51	2A	7	1.0:0.8	71.68	562151919	562151840
IWB32305	GENE-1213_138	2A	8	1.0:0.7	72.39	563804028	563803929
IWA71	wsnp_BE406351A_Ta_2_3	2A	8	1.0:0.8	72.39	563804320	563804440
IWB8221	BS00040337_51	2A	9	1.0:0.8	72.39	563896812	563896712
IWB8220	BS00040336_51	2A	9	1.0:0.8	72.39	563896898	563896798
IWB13477	CAP12_c6044_69	2A	9	1.0:0.8	72.39	563897122	563897031
IWB23044	Excalibur_c1793_97	2A	10	1.0:0.8	72.39	567458234	567458134
IWB11422	BS00085765_51	2A	11	1.0:0.8	72.39	567880330	567880230
IWB2234	BobWhite_c28819_733	2A	8	1.0:0.8	72.39	569425565	569425465
IWB2233	BobWhite_c28819_517	2A	5	1.0:0.7	72.39	569425781	569425681
IWB66616	Tdurum_contig10579_790	2A	7	1.0:0.8	72.39	571073602	571073702
IWA1174	wsnp_CAP8_c2677_1394934	2A	9	1.0:0.8	77.02	597739651	597739452
IWB24660	Excalibur_c28017_641	2A	9	1.0:0.8	77.02	597775956	597776056
IWB8551	BS00049644_51	2A	6	1.0:0.7	77.02	599299570	599299483
IWB51885	Ra_c34214_1320	2A	6	1.0:0.8	78.82	604971526	604971626
IWB8290	BS00041816_51	2A	7	1.0:0.8	79.16	604990257	604990157
IWB25530	Excalibur_c34913_743	2A	3	1.0:0.8	82.5	617813267	617813367
IWB39170	Ku_c3202_1646	2A	8	1.0:0.8	85.86	630051923	630051823
IWB65467	TA001859-0887	2A	6	1.0:0.8	98.04	670247264	670247315
IWB49283	Kukri_rep_c107630_127	2A	6	1.0:0.9	103.44	680180750	680180850
IWB63497	RAC875_s119017_245	2A	5	1.0:0.8	103.44	680183269	680183369
IWA5243	wsnp_Ex_rep_c66465_64708628	2A	11	1.0:0.8	103.44	680183587	680183459
IWB9494	BS00065259_51	2A	7	1.0:0.9	103.44	680185261	680185164
IWB24563	Excalibur_c27279_699	2A	8	1.0:0.9	103.44	680200369	680200300
IWA200	wsnp_be471201A_Ta_1_1	2A	6	1.0:0.9	104.5	684188167	684188047
IWB28454	Excalibur_c6660_746	2A	6	1.0:0.9	104.5	684469327	684469227
IWA7339	wsnp_Ku_c8927_15048149	2A	4	1.0:0.9	104.5	684470018	684469818
IWB47527	Kukri_c7193_5892	2A	7	1.0:0.9	104.5	684479349	684479446
IWB43663	Kukri_c29170_680	2A	8	1.0:0.9	104.84	686434636	686434536
IWB60632	RAC875_c8093_605	2A	8	1.0:0.9	104.84	687551050	687551150
IWA1275	wsnp_Ex_c10084_16572374	2A	9	1.0:0.9	104.84	chr2B	chr2B
IWB46979	Kukri_c62142_683	2A	12	1.0:1.0	104.84	685751986	685752086
IWB2961	BobWhite_c3833_815	2A	7	1.0:0.9	104.84	686054113	686054213
IWB62975	RAC875_rep_c73777_485	2A	9	1.0:0.9	104.84	689985205	689985105
IWB11977	BS00096882_51	2A	6	1.0:1.0	107.02	694101868	694101768
IWB33700	GENE-3975_114	2A	4	1.0:1.1	107.02	694594382	694594290
IWB11302	BS00083497_51	2A	5	1.0:1.1	107.02	694596385	694596285
IWB1460	BobWhite_c20952_105	2A	8	1.0:1.0	108.8	696515409	696515508
IWB44999	Kukri_c40121_373	2A	5	1.0:1.0	108.8	697505135	697505235
IWA5855	wsnp_JD_c15127_14676522	2A	8	1.0:1.0	109.86	698515516	698515351
IWB7714	BS00029332_51	2A	9	1.0:1.0	109.86	698535661	698535560
IWA5215	wsnp_Ex_rep_c66358_64543218	2A	6	1.0:1.0	110.58	702672238	702672063
IWB39268	Ku_c35823_743	2A	8	1.0:1.0	110.58	702822898	702822818
IWB49008	Kukri_rep_c104611_210	2A	6	1.0:1.0	110.58	702828278	702828378
IWB25128	Excalibur_c3171_416	2A	8	1.0:1.0	110.58	702828502	702828565
IWB5499	BobWhite_rep_c64766_352	2A	9	1.0:1.0	111.28	703924390	703924304
IWB39857	Ku_c69608_894	2A	6	1.0:1.0	111.28	705495500	705495400
IWB38412	Ku_c13700_1196	2A	6	1.0:1.0	111.28	705639975	705639875
IWB26200	Excalibur_c41125_360	2A	7	1.0:1.0	111.63	706337513	706337413
IWB60667	RAC875_c81899_216	2A	8	1.0:1.0	111.63	707237565	707237665
IWA6592	wsnp_Ku_c16358_25225060	2A	6	1.0:1.0	111.63	708324682	708324882
IWB47578	Kukri_c74165_204	2A	8	1.0:0.9	112.34	708815130	708815230
IWB32895	GENE-2352_964	2A	6	1.0:1.0	112.69	709341243	709341343
IWA4375	wsnp_Ex_c59095_60108185	2A	8	1.0:1.0	112.69	709489556	709489356
IWA7864	wsnp_Ra_c32271_41304469	2A	5	1.0:1.0	112.69	709490864	709490664
IWB36821	Jagger_c9554_114	2A	7	1.0:1.0	112.69	709581160	709581060
IWB973	BobWhite_c16923_64	2A	8	1.0:1.1	116.49	712309873	712309973
IWA1960	wsnp_Ex_c14953_23104041	2A	5	1.0:1.2	123.85	721812246	721812446
IWB8706	BS00057059_51	2A	6	1.0:1.3	125.64	722385684	722385584
IWB8707	BS00057060_51	2A	7	1.0:1.3	125.64	722386081	722385983
IWB11232	BS00082084_51	2A	7	1.0:1.4	126.34	725697765	725697865
IWB62592	RAC875_rep_c69619_145	2A	6	1.0:1.2	129.73	727535098	727534998
IWB62594	RAC875_rep_c69619_78	2A	7	1.0:1.3	129.73	727537862	727537803
IWB39215	Ku_c33884_267	2A	8	1.0:1.2	129.73	727685552	727685486
IWB54915	RAC875_c19904_308	2A	9	1.0:1.4	130.44	728143479	728143379
IWB9526	BS00065366_51	2A	6	1.0:1.3	130.79	728171498	728171398
IWA5959	wsnp_JD_c2578_3489735	2A	8	1.0:1.4	131.49	728474025	728474225
IWB73879	Tdurum_contig93508_295	2A	7	1.0:1.2	133.7	731835003	731834954
IWB7270	BS00022813_51	2A	8	1.0:1.2	134.41	734035422	734035522
IWB55858	RAC875_c25848_122	2A	8	1.0:1.2	134.76	735237118	735237018
IWB51957	Ra_c3750_1082	2A	8	1.0:1.2	134.76	736162257	736162157
IWB26297	Excalibur_c42110_66	2A	8	1.0:1.2	135.11	736860981	736860881
IWB34772	IAAV3791	2A	6	1.0:1.2	135.45	736998946	736999146
IWB26553	Excalibur_c44487_642	2A	5	1.0:1.2	135.45	736999022	736999122
IWB70188	Tdurum_contig31185_456	2A	6	1.0:1.2	135.8	737170482	737170409
IWB71948	Tdurum_contig49145_914	2A	8	1.0:1.2	137.25	737583788	737583854
IWB73708	Tdurum_contig86183_221	2A	9	1.0:1.2	137.25	737584226	737584126
IWB73663	Tdurum_contig84245_154	2A	8	1.0:1.2	140.28	739313745	739313645
IWB35910	IACX3245	2A	8	1.0:1.3	140.63	739658957	739659076
IWB58213	RAC875_c4609_1756	2A	8	1.0:1.3	140.63	740125473	740125373
IWB72933	Tdurum_contig63071_67	2A	8	1.0:1.3	140.63	740138903	740138803
IWB62266	RAC875_rep_c114621_464	2A	6	1.0:1.3	141.33	741419500	741419400
IWB61119	RAC875_c9523_328	2A	5	1.0:1.2	141.33	741557491	741557577
IWB7471	BS00023202_51	2A	4	1.0:1.2	142.03	743566066	743566164
IWB3746	BobWhite_c5178_188	2A	4	1.0:1.2	142.37	743655304	743655204
IWB14076	CAP7_c4056_108	2A	3	1.0:1.2	143.06	744219179	744219082
IWB64018	RFL_Contig2656_871	2A	7	1.0:1.2	143.41	745804403	745804303
IWB25650	Excalibur_c35919_107	2A	14	1.0:1.2	143.76	chrUn	chrUn
IWB9045	BS00063368_51	2A	9	1.0:1.2	143.76	746615364	746615464
IWB54406	RAC875_c1706_1888	2A	11	1.0:1.2	144.12	748014273	748014373
IWA8036	wsnp_Ra_c6586_11477949	2A	9	1.0:1.2	144.84	748131165	748131076
IWA2601	wsnp_Ex_c2137_4014287	2A	9	1.0:1.2	144.84	748132574	748132774
IWA7031	wsnp_Ku_c4045_7380115	2A	6	1.0:1.2	145.55	750313371	750313171
IWB26593	Excalibur_c44834_80	2A	11	1.0:1.2	145.55	750362310	750362210
IWB55230	RAC875_c21750_784	2A	9	1.0:1.1	145.9	750365359	750365459
IWB61157	RAC875_c96399_610	2A	7	1.0:1.3	147.35	750727446	750727546
IWB72300	Tdurum_contig53038_714	2A	9	1.0:1.3	147.71	750759944	750759844
IWB72299	Tdurum_contig53038_684	2A	9	1.0:1.3	147.71	750759974	750759874
IWB6431	BS00011539_51	2A	9	1.0:1.3	147.71	750760308	750760408
IWA1917	wsnp_Ex_c14639_22695091	2A	10	1.0:1.2	145.55	765682272	765682111
IWA4870	wsnp_Ex_c905_1748920	2A	7	1.0:1.3	147.71	chr5A	chr5A
IWB46049	Kukri_c50116_107	2A	5	1.0:1.3	151.53	757113979	757113879
IWB6807	BS00021937_51	2A	6	1.0:1.3	151.87	chrUn	chrUn
IWA5978	wsnp_JD_c289_450995	2A	8	1.0:1.1	155.26	763115347	763115274
IWB64952	RFL_Contig5277_1141	2A	8	1.0:1.1	156.35	764406417	764406481
IWB24240	Excalibur_c24959_182	2A	8	1.0:1.1	156.35	chr2B	chr2B
IWB46267	Kukri_c52608_142	2A	3	1.0:1.2	159.31	774530862	774530762
IWB315	BobWhite_c12144_216	2B	5	1.0:0.9	0	1627999	1627933
IWB44633	Kukri_c3701_392	2B	5	1.0:0.9	0.69	973802	973702
IWA1413	wsnp_Ex_c10961_17803258	2B	7	1.0:0.9	1.75	2509803	2509603
IWB26314	Excalibur_c42248_663	2B	6	1.0:0.9	2.1	2881048	2880981
IWB36143	IACX6340	2B	3	1.0:0.9	2.1	3258776	3258673
IWB74531	tplb0034e07_718	2B	8	1.0:0.9	2.1	3304076	3304176
IWB490	BobWhite_c13373_250	2B	7	1.0:0.9	2.45	3361382	3361482
IWB26054	Excalibur_c39493_251	2B	7	1.0:0.9	2.45	3401795	3401895
IWB50555	Kukri_rep_c97239_133	2B	7	1.0:0.9	2.45	3401959	3402059
IWB56956	RAC875_c34512_493	2B	8	1.0:0.9	2.45	3460747	3460649
IWB8365	BS00044332_51	2B	8	1.0:0.9	5.04	6152568	6152668
IWB11379	BS00084668_51	2B	7	1.0:0.9	5.04	6377141	6377241
IWB45671	Kukri_c46542_414	2B	3	1.0:0.8	5.04	6377498	6377598
IWA3407	wsnp_Ex_c326_636368	2B	1	1.0:0.9	7.16	7536596	7536741
IWB43910	Kukri_c30847_551	2B	6	1.0:0.8	7.16	7839955	7840017
IWB40672	Kukri_c1175_1577	2B	5	1.0:0.8	8.58	8180978	8181078
IWB48525	Kukri_c98858_299	2B	6	1.0:0.8	8.58	8288938	8288838
IWB4295	BobWhite_c7145_355	2B	5	1.0:0.8	8.58	8289920	8289820
IWB2039	BobWhite_c26803_89	2B	4	1.0:0.8	11.1	10713248	10713348
IWB26388	Excalibur_c42928_135	2B	5	1.0:0.7	12.14	13483794	13483694
IWB71518	Tdurum_contig44328_448	2B	4	1.0:0.7	12.14	13696360	13696460
IWB46230	Kukri_c52200_878	2B	6	1.0:0.7	12.14	13697747	13697647
IWB24938	Excalibur_c30167_243	2B	4	1.0:0.7	12.14	13698694	13698608
IWB32198	GENE-1018_99	2B	5	1.0:0.7	12.14	13700486	13700386
IWA7545	wsnp_Ra_c10712_17572884	2B	5	1.0:0.7	12.48	14048846	14048646
IWB59815	RAC875_c63883_76	2B	5	1.0:0.7	12.48	17830380	17830480
IWB57369	RAC875_c38003_164	2B	6	1.0:0.7	12.48	19466815	19466914
IWB10617	BS00072620_51	2B	6	1.0:0.7	12.82	20094884	20094784
IWA7936	wsnp_Ra_c4321_7860456	2B	3	1.0:0.7	13.17	20795367	20795515
IWA2407	wsnp_Ex_c19371_28311667	2B	5	1.0:0.7	13.17	20983866	20983678
IWB47095	Kukri_c63748_1453	2B	4	1.0:0.7	13.17	20987499	20987417
IWB9433	BS00065036_51	2B	7	1.0:0.7	14.23	22296778	22296678
IWB24177	Excalibur_c2454_333	2B	6	1.0:0.7	14.23	22297094	22297001
IWB69831	Tdurum_contig29563_257	2B	7	1.0:0.7	15.29	24012834	24012910
IWA8124	wsnp_Ra_rep_c106119_89961852	2B	6	1.0:0.7	15.29	24070853	24070727
IWB65370	TA001263-0453	2B	7	1.0:0.8	15.29	24072885	24072835
IWB69600	Tdurum_contig28712_225	2B	5	1.0:0.7	15.29	24113357	24113457
IWB48989	Kukri_rep_c104422_192	2B	4	1.0:0.7	15.98	26271741	26271841
IWA2112	wsnp_Ex_c1629_3104356	2B	5	1.0:0.7	15.98	chrUn	chrUn
IWB47594	Kukri_c74521_181	2B	4	1.0:0.7	15.98	25947247	25947147
IWB64873	RFL_Contig5031_526	2B	4	1.0:0.6	17.75	26945463	26945563
IWB46375	Kukri_c53810_137	2B	7	1.0:0.6	18.45	28208540	28208640
IWB65469	TA001874-1495	2B	6	1.0:0.6	19.52	29950176	29950133
IWA7120	wsnp_Ku_c4962_8872507	2B	7	1.0:0.6	20.95	36967472	36967602
IWB54495	RAC875_c1755_971	2B	7	1.0:0.6	21.3	39177234	39177134
IWB5373	BobWhite_rep_c63363_160	2B	5	1.0:0.6	23.47	43461559	43461459
IWB5530	BobWhite_rep_c65082_84	2B	3	1.0:0.6	23.47	44229405	44229305
IWB7336	BS00022950_51	2B	5	1.0:0.6	23.47	44302504	44302404
IWA2117	wsnp_Ex_c163_321026	2B	5	1.0:0.6	23.47	44324116	44324249
IWB23606	Excalibur_c21220_88	2B	4	1.0:0.6	23.47	44807063	44807163
IWB34849	IAAV4206	2B	7	1.0:0.6	24.9	46977395	46977251
IWB54529	RAC875_c17720_436	2B	3	1.0:0.6	25.24	47205617	47205517
IWB46832	Kukri_c59939_94	2B	5	1.0:0.6	26.66	53248432	53248370
IWB40572	Kukri_c11318_591	2B	7	1.0:0.6	26.66	53248546	53248625
IWB6117	BS00009807_51	2B	7	1.0:0.6	27.36	53876724	53876630
IWB34673	IAAV3165	2B	7	1.0:0.6	27.36	53877109	53876929
IWA1359	wsnp_Ex_c10596_17293192	2B	8	1.0:0.6	27.7	54203991	54204060
IWA7916	wsnp_Ra_c407_862316	2B	6	1.0:0.6	27.7	54659886	54659686
IWB27894	Excalibur_c5958_1398	2B	5	1.0:0.5	31.44	61247808	61247708
IWB46469	Kukri_c5497_312	2B	8	1.0:0.6	31.44	63093669	63093589
IWB3178	BobWhite_c41535_52	2B	8	1.0:0.5	31.44	63235444	63235544
IWB69396	Tdurum_contig27976_414	2B	4	1.0:0.5	32.88	chrUn	chrUn
IWB2427	BobWhite_c31129_60	2B	3	1.0:0.5	33.22	75945476	75945576
IWB49277	Kukri_rep_c107572_121	2B	6	1.0:0.5	33.22	76128650	76128566
IWB61862	RAC875_rep_c109207_706	2B	13	1.0:0.5	33.95	chr4A	chr4A
IWB71586	Tdurum_contig45255_3473	2B	4	1.0:0.5	35.44	77153323	77153223
IWB49945	Kukri_rep_c69803_82	2B	3	1.0:0.5	35.44	77156243	77156343
IWB40809	Kukri_c12368_82	2B	3	1.0:0.5	35.44	77157279	77157179
IWB55339	RAC875_c22429_249	2B	3	1.0:0.5	35.44	77157378	77157278
IWB6159	BS00010055_51	2B	3	1.0:0.4	36.48	80465477	80465377
IWB63381	RAC875_rep_c99492_65	2B	6	1.0:0.5	39.36	96002050	96001950
IWB45403	Kukri_c44_1704	2B	6	1.0:0.5	39.36	96008785	96008725
IWB46988	Kukri_c62277_80	2B	1	1.0:0.5	39.36	96011670	96011570
IWB7072	BS00022422_51	2B	8	1.0:0.5	39.71	96236016	96236116
IWB45731	Kukri_c4710_991	2B	5	1.0:0.4	40.05	96314796	96314879
IWB32627	GENE-1741_103	2B	7	1.0:0.5	40.75	97707169	97707265
IWB31001	Excalibur_rep_c68899_1400	2B	6	1.0:0.5	41.45	98439353	98439253
IWB57346	RAC875_c37837_889	2B	6	1.0:0.5	41.45	100011360	100011460
IWB2380	BobWhite_c30622_180	2B	7	1.0:0.5	41.45	chr6B	chr6B
IWB71775	Tdurum_contig47202_1699	2B	7	1.0:0.5	41.45	98440462	98440562
IWB34324	IAAV1101	2B	6	1.0:0.5	41.45	98439865	98439665
IWB70147	Tdurum_contig30989_79	2B	7	1.0:0.5	42.15	104149908	104149860
IWB72685	Tdurum_contig59780_988	2B	9	1.0:0.5	43.95	105326272	105326368
IWB8332	BS00043099_51	2B	7	1.0:0.6	43.95	106674510	106674410
IWA5818	wsnp_JD_c12687_12877994	2B	7	1.0:0.6	43.95	106677533	106677733
IWA4673	wsnp_Ex_c741_1456698	2B	6	1.0:0.6	43.95	106679036	106679117
IWB74841	tplb0045o20_1168	2B	8	1.0:0.5	43.95	106679116	106679036
IWB74844	tplb0045o20_699	2B	8	1.0:0.6	43.95	106683378	106683312
IWB8125	BS00038217_51	2B	6	1.0:0.5	43.95	107031814	107031914
IWB8126	BS00038218_51	2B	7	1.0:0.5	43.95	107031818	107031918
IWB26449	Excalibur_c43482_141	2B	4	1.0:0.6	43.95	107169896	107169996
IWB46777	Kukri_c5904_80	2B	6	1.0:0.6	43.95	109446060	109445960
IWB56798	RAC875_c3302_1411	2B	6	1.0:0.6	43.95	110018946	110019046
IWA4135	wsnp_Ex_c5239_9272511	2B	6	1.0:0.6	43.95	110019543	110019343
IWB72913	Tdurum_contig62852_302	2B	6	1.0:0.6	43.95	110945198	110945272
IWB72915	Tdurum_contig62852_538	2B	5	1.0:0.6	43.95	110946115	110946188
IWB24312	Excalibur_c25430_183	2B	4	1.0:0.6	43.95	110946242	110946142
IWB11072	BS00079213_51	2B	5	1.0:0.6	43.95	111134384	111134484
IWB53367	RAC875_c11609_62	2B	8	1.0:0.6	43.95	111136831	111136733
IWB63879	RFL_Contig2231_346	2B	6	1.0:0.6	43.95	111422043	111422143
IWB73127	Tdurum_contig68806_677	2B	5	1.0:0.6	43.95	111425302	111425231
IWB64716	RFL_Contig4542_1281	2B	6	1.0:0.6	43.95	111672483	111672583
IWB58252	RAC875_c46454_129	2B	7	1.0:0.6	43.95	112539736	112539817
IWB6075	BS00009540_51	2B	7	1.0:0.6	43.95	112539736	112539816
IWB57072	RAC875_c35438_474	2B	7	1.0:0.6	44.3	113951876	113951976
IWB45048	Kukri_c40637_223	2B	7	1.0:0.6	45	115173067	115172967
IWB26101	Excalibur_c40056_59	2B	8	1.0:0.6	46.81	117118704	117118804
IWB62688	RAC875_rep_c70402_527	2B	7	1.0:0.7	46.81	117750075	117750175
IWA607	wsnp_BM140364B_Ta_2_1	2B	7	1.0:0.7	46.81	121500356	121500236
IWB55177	RAC875_c21378_474	2B	7	1.0:0.7	46.81	122506008	122506108
IWA7029	wsnp_Ku_c4042_7375053	2B	7	1.0:0.7	46.81	124650015	124649815
IWB65460	TA001821-0411	2B	5	1.0:0.7	46.81	125000022	124999973
IWB73426	Tdurum_contig77602_931	2B	2	1.0:0.7	47.86	127452151	127452055
IWB45685	Kukri_c46621_143	2B	6	1.0:0.7	47.86	128064567	128064646
IWB10430	BS00070001_51	2B	6	1.0:0.7	47.86	128397931	128398031
IWB35614	IAAV980	2B	4	1.0:0.7	48.55	129080055	129079857
IWA4531	wsnp_Ex_c6537_11338763	2B	6	1.0:0.7	48.55	138099492	138099692
IWB73607	Tdurum_contig83066_276	2B	8	1.0:0.7	49.25	140333157	140333057
IWB32006	GENE-0644_42	2B	7	1.0:0.7	49.96	141600205	141600296
IWB32005	GENE-0644_370	2B	8	1.0:0.7	49.96	141600276	141600368
IWB32007	GENE-0644_421	2B	7	1.0:0.7	49.96	141600330	141600419
IWB60585	RAC875_c79857_301	2B	6	1.0:0.7	49.96	141607425	141607325
IWB41646	Kukri_c16760_1427	2B	9	1.0:0.8	50.3	96775883	96775783
IWB36600	Jagger_c4412_265	2B	8	1.0:0.6	50.3	143020221	143020321
IWB62870	RAC875_rep_c72435_90	2B	6	1.0:0.6	50.3	143020785	143020685
IWB47512	Kukri_c7139_6288	2B	9	1.0:0.6	50.66	145622810	145622710
IWB45082	Kukri_c40953_658	2B	8	1.0:0.7	51.01	146199597	146199497
IWB34771	IAAV3789	2B	9	1.0:0.7	51.01	146201623	146201486
IWB12056	BS00099097_51	2B	8	1.0:0.7	51.01	146209753	146209653
IWB47399	Kukri_c67546_342	2B	9	1.0:0.6	51.01	146211676	146211576
IWB47398	Kukri_c67546_279	2B	5	1.0:0.6	51.01	146211739	146211639
IWB34613	IAAV2784	2B	7	1.0:0.7	51.01	146372064	146372223
IWB51418	Ra_c2110_1660	2B	9	1.0:0.6	51.72	152552021	152551921
IWB51419	Ra_c2110_494	2B	7	1.0:0.6	51.72	152554889	152554789
IWB55126	RAC875_c2110_117	2B	9	1.0:0.7	51.72	152555266	152555166
IWB53866	RAC875_c14105_66	2B	9	1.0:0.6	51.72	152726871	152726807
IWA1763	wsnp_Ex_c13351_21042379	2B	8	1.0:0.6	51.72	156366928	156367128
IWB63655	RFL_Contig1483_1765	2B	10	1.0:0.7	51.72	157284752	157284652
IWB73197	Tdurum_contig71387_65	2B	10	1.0:0.6	51.72	157730457	157730557
IWB4196	BobWhite_c662_148	2B	12	1.0:0.6	51.72	158115545	158115645
IWA6509	wsnp_Ku_c13905_22034406	2B	8	1.0:0.6	51.72	158755568	158755368
IWA7661	wsnp_Ra_c16822_25566950	2B	10	1.0:0.7	51.72	159263761	159263961
IWB58343	RAC875_c47353_350	2B	9	1.0:0.6	51.72	159359689	159359789
IWB39220	Ku_c34010_1016	2B	10	1.0:0.7	52.07	160292143	160292073
IWA10	wsnp_BE399688B_Ta_2_1	2B	11	1.0:0.7	53.92	163636439	163636559
IWB26631	Excalibur_c45094_602	2B	11	1.0:0.7	53.92	163864956	163864856
IWB32441	GENE-1389_59	2B	12	1.0:0.7	53.92	164126733	164126808
IWB30179	Excalibur_rep_c106124_239	2B	11	1.0:0.7	53.92	164127181	164127281
IWB35747	IACX1412	2B	10	1.0:0.7	53.92	chr2A	chr2A
IWB40021	Ku_c7740_879	2B	13	1.0:0.7	54.28	164969617	164969717
IWB8294	BS00041921_51	2B	9	1.0:0.7	54.28	167766116	167766016
IWB8031	BS00035894_51	2B	11	1.0:0.7	55	168932261	168932161
IWA6308	wsnp_JD_rep_c64505_41132927	2B	7	1.0:0.7	55	169933971	169933771
IWA905	wsnp_CAP11_rep_c9018_3888047	2B	10	1.0:0.8	55	169938237	169938061
IWB44316	Kukri_c34353_821	2B	10	1.0:0.7	55.35	170332738	170332638
IWB29077	Excalibur_c83705_247	2B	8	1.0:0.7	55.35	170883546	170883618
IWB46352	Kukri_c53629_239	2B	8	1.0:0.7	56.43	173115385	173115311
IWB34490	IAAV2018	2B	10	1.0:0.8	56.43	173127411	173127601
IWB45219	Kukri_c42244_809	2B	7	1.0:0.8	57.14	179522319	179522225
IWB4614	BobWhite_c948_52	2B	14	1.0:0.7	57.14	182394860	182394763
IWB8270	BS00041323_51	2B	9	1.0:0.8	57.14	182471413	182471513
IWB4384	BobWhite_c7786_376	2B	10	1.0:0.8	57.14	182471441	182471341
IWA6075	wsnp_JD_c4699_5834958	2B	11	1.0:0.8	57.14	186459711	186459511
IWA5038	wsnp_Ex_rep_c101906_87187119	2B	8	1.0:0.8	57.48	181013776	181013976
IWB65378	TA001322-1176	2B	8	1.0:0.7	57.48	181433683	181433732
IWB50518	Kukri_rep_c94009_116	2B	8	1.0:0.8	57.48	187818713	187818613
IWB8334	BS00043103_51	2B	8	1.0:0.8	57.48	188762453	188762553
IWA6830	wsnp_Ku_c27759_37702654	2B	8	1.0:0.7	57.48	190045129	190045239
IWB8099	BS00037278_51	2B	10	1.0:0.8	57.48	190282436	190282336
IWB39509	Ku_c4777_2494	2B	8	1.0:0.7	57.48	191455011	191454911
IWA5149	wsnp_Ex_rep_c106085_90293854	2B	7	1.0:0.8	57.83	195289367	195289567
IWA6664	wsnp_Ku_c18923_28319203	2B	5	1.0:0.8	57.83	195292590	195292390
IWA5059	wsnp_Ex_rep_c102216_87433489	2B	7	1.0:0.8	57.83	195314307	195314438
IWB21403	Ex_c8832_2521	2B	6	1.0:0.8	57.83	195698334	195698283
IWB30276	Excalibur_rep_c107558_367	2B	8	1.0:0.8	57.83	195700287	195700387
IWA3657	wsnp_Ex_c38739_46196393	2B	6	1.0:0.8	58.17	198038499	198038374
IWA439	wsnp_BF291736B_Ta_1_1	2B	8	1.0:0.8	58.17	198114354	198114234
IWB36818	Jagger_c9472_305	2B	6	1.0:0.8	58.17	201322228	201322156
IWB60612	RAC875_c8045_231	2B	6	1.0:0.8	60.33	205359092	205358990
IWB64964	RFL_Contig5290_1493	2B	8	1.0:0.8	60.33	205965265	205965365
IWB8102	BS00037345_51	2B	6	1.0:0.8	60.33	208035484	208035559
IWB58269	RAC875_c46661_184	2B	8	1.0:0.8	60.68	212260326	212260226
IWA4606	wsnp_Ex_c7003_12065828	2B	10	1.0:0.8	61.03	213284917	213284717
IWB57293	RAC875_c3752_890	2B	8	1.0:0.8	61.03	213287942	213287864
IWA5436	wsnp_Ex_rep_c67671_66332423	2B	6	1.0:0.7	61.74	214571345	214571419
IWB52411	Ra_c6700_406	2B	6	1.0:0.7	61.74	218203526	218203626
IWB49756	Kukri_rep_c68124_672	2B	6	1.0:0.7	61.74	219563620	219563720
IWB68806	Tdurum_contig19413_656	2B	12	1.0:0.7	62.09	chr7B	chr7B
IWB59170	RAC875_c56101_368	2B	5	1.0:0.7	62.09	234610852	234610952
IWB14055	CAP7_c3814_303	2B	6	1.0:0.7	62.78	236093650	236093585
IWB27823	Excalibur_c58566_284	2B	7	1.0:0.7	62.78	236381842	236381909
IWB46638	Kukri_c5711_112	2B	6	1.0:0.7	62.78	237421717	237421817
IWB4008	BobWhite_c5852_103	2B	6	1.0:0.7	62.78	237422513	237422413
IWA3155	wsnp_Ex_c28287_37424983	2B	6	1.0:0.7	62.78	238320065	238320165
IWB61926	RAC875_rep_c109975_192	2B	6	1.0:0.7	62.78	239504608	239504508
IWB23131	Excalibur_c18417_285	2B	5	1.0:0.7	62.78	239505396	239505489
IWB5274	BobWhite_rep_c61602_139	2B	5	1.0:0.7	62.78	240701721	240701821
IWB74681	tplb0040e02_1293	2B	5	1.0:0.7	62.78	243019142	243019242
IWB10805	BS00075410_51	2B	9	1.0:0.7	62.78	248112020	248112120
IWB32166	GENE-0968_155	2B	6	1.0:0.7	62.78	248661736	248661644
IWB65409	TA001505-1171	2B	7	1.0:0.7	62.78	250881655	250881606
IWB10611	BS00072379_51	2B	8	1.0:0.7	62.78	252222411	252222311
IWB8863	BS00062485_51	2B	6	1.0:0.7	62.78	383309121	383309026
IWA3995	wsnp_Ex_c47661_52802548	2B	5	1.0:0.7	62.78	392300400	392300533
IWA1309	wsnp_Ex_c10279_16851747	2B	4	1.0:0.7	63.12	408712324	408712524
IWB21551	Excalibur_c10122_789	2B	5	1.0:0.7	63.12	420591583	420591685
IWA5091	wsnp_Ex_rep_c103248_88252281	2B	5	1.0:0.7	63.12	425346732	425346932
IWB61024	RAC875_c9122_395	2B	5	1.0:0.7	63.12	431218016	431218116
IWA4107	wsnp_Ex_c51661_55533018	2B	5	1.0:0.7	63.12	434047360	434047212
IWB45966	Kukri_c49219_76	2B	4	1.0:0.7	63.12	438204344	438204244
IWB36728	Jagger_c7212_85	2B	5	1.0:0.7	63.12	440368969	440369069
IWB50075	Kukri_rep_c70962_1545	2B	6	1.0:0.7	63.12	chr6A	chr6A
IWB30210	Excalibur_rep_c106537_63	2B	6	1.0:0.7	63.12	425995745	425995645
IWB52349	Ra_c6266_140	2B	6	1.0:0.7	63.12	441387237	441387137
IWB52348	Ra_c6266_136	2B	6	1.0:0.7	63.12	441387240	441387141
IWB925	BobWhite_c1654_440	2B	6	1.0:0.7	63.12	436506451	436506551
IWB74518	tplb0034a02_1566	2B	7	1.0:0.7	63.12	442259784	442259884
IWA4136	wsnp_Ex_c52405_56014689	2B	7	1.0:0.7	63.12	425996679	425996879
IWB30548	Excalibur_rep_c111672_114	2B	7	1.0:0.7	63.12	425346810	425346710
IWA5090	wsnp_Ex_rep_c103248_88252209	2B	7	1.0:0.7	63.12	425346660	425346860
IWA7499	wsnp_Ku_rep_c71678_71421327	2B	7	1.0:0.7	63.12	425534675	425534875
IWA5659	wsnp_Ex_rep_c69928_68889568	2B	8	1.0:0.7	63.12	425532650	425532850
IWA5256	wsnp_Ex_rep_c66524_64799410	2B	8	1.0:0.7	63.12	442987903	442987703
IWB43320	Kukri_c26645_254	2B	8	1.0:0.7	63.12	422388303	422388403
IWA5168	wsnp_Ex_rep_c108679_91802578	2B	9	1.0:0.7	63.12	442994600	442994726
IWB2877	BobWhite_c3693_85	2B	9	1.0:0.7	63.12	431332040	431331943
IWB34687	IAAV3255	2B	9	1.0:0.7	63.12	443636430	443636506
IWA742	wsnp_CAP11_c307_255609	2B	9	1.0:0.7	63.12	425601259	425601059
IWB43068	Kukri_c2507_962	2B	10	1.0:0.7	63.12	415422442	415422342
IWB43921	Kukri_c3096_1411	2B	11	1.0:0.7	63.12	314625712	314625812
IWB59508	RAC875_c60230_122	2B	2	1.0:0.7	63.12	441995376	441995315
IWB40211	Kukri_c10017_833	2B	4	1.0:0.7	63.81	chr6A	chr6A
IWB46528	Kukri_c55599_153	2B	3	1.0:0.7	64.5	454801088	454801188
IWB9833	BS00066545_51	2B	5	1.0:0.7	64.5	451880465	451880365
IWA6016	wsnp_JD_c352_546108	2B	6	1.0:0.7	64.5	452295306	452295106
IWB48057	Kukri_c8595_953	2B	3	1.0:0.6	64.5	452789009	452789102
IWB29666	Excalibur_c99477_90	2B	7	1.0:0.7	64.5	454924331	454924234
IWB2458	BobWhite_c31523_130	2B	4	1.0:0.7	64.5	456085803	456085903
IWB2507	BobWhite_c31986_324	2B	6	1.0:0.7	64.5	456426902	456426802
IWB2143	BobWhite_c27816_523	2B	5	1.0:0.7	64.5	458261524	458261624
IWA4541	wsnp_Ex_c65790_64067038	2B	5	1.0:0.7	64.5	461608116	461607914
IWB58282	RAC875_c46788_60	2B	1	1.0:0.6	64.5	462040929	462040845
IWB41706	Kukri_c17062_618	2B	4	1.0:0.7	64.5	462047010	462047102
IWB72819	Tdurum_contig61682_187	2B	5	1.0:0.7	64.5	474980317	474980217
IWB3419	BobWhite_c4499_153	2B	3	1.0:0.7	64.5	chr1A	chr1A
IWB39706	Ku_c6050_678	2B	7	1.0:0.8	70.83	529938761	529938694
IWB72986	Tdurum_contig64416_441	2B	8	1.0:0.8	70.83	530934626	530934560
IWB69329	Tdurum_contig27828_177	2B	5	1.0:0.7	71.18	540155481	540155581
IWB62680	RAC875_rep_c70357_917	2B	7	1.0:0.7	71.18	540322605	540322670
IWA6175	wsnp_JD_c758_1132463	2B	7	1.0:0.8	71.18	540323400	540323328
IWB24879	Excalibur_c29734_1152	2B	7	1.0:0.8	71.18	540469302	540469226
IWB44417	Kukri_c35153_145	2B	10	1.0:0.8	71.18	540471390	540471479
IWA4853	wsnp_Ex_c8894_14858193	2B	10	1.0:0.8	71.18	540889102	540888902
IWA3785	wsnp_Ex_c41558_48356814	2B	7	1.0:0.7	71.88	544772375	544772575
IWA3786	wsnp_Ex_c41558_48356869	2B	8	1.0:0.7	71.88	544772430	544772630
IWB50897	Ra_c111671_555	2B	8	1.0:0.7	72.94	546291638	546291538
IWB36203	IACX7505	2B	8	1.0:0.8	72.94	546291686	546291817
IWB56373	RAC875_c29716_871	2B	7	1.0:0.8	72.94	546292858	546292951
IWB26325	Excalibur_c42364_134	2B	13	1.0:0.8	72.94	546303908	546303808
IWB64778	RFL_Contig4718_1269	2B	9	1.0:0.8	75.57	553143130	553143230
IWB45087	Kukri_c4097_898	2B	7	1.0:0.9	78.18	559972017	559972111
IWA242	wsnp_BE490763B_Ta_2_1	2B	8	1.0:0.8	78.18	562532812	562532932
IWA243	wsnp_BE490763B_Ta_2_2	2B	11	1.0:0.9	78.18	562532843	562532963
IWB28529	Excalibur_c6922_1393	2B	12	1.0:0.9	81.26	571758158	571758258
IWB50662	Kukri_s115194_71	2B	13	1.0:0.9	81.26	571759712	571759612
IWA6317	wsnp_JD_rep_c67103_42432235	2B	15	1.0:1.0	81.62	576719925	576720122
IWA1488	wsnp_Ex_c114_229879	2B	13	1.0:0.9	81.62	578171403	578171603
IWA1489	wsnp_Ex_c114_230248	2B	11	1.0:0.9	81.62	578171772	578171972
IWB35013	IAAV5350	2B	9	1.0:0.9	83.1	590591704	590591904
IWB11689	BS00091068_51	2B	10	1.0:0.9	83.82	591667614	591667714
IWB70131	Tdurum_contig30930_184	2B	7	1.0:0.9	83.82	592220573	592220473
IWB7263	BS00022800_51	2B	7	1.0:0.9	83.82	593165360	593165459
IWB11848	BS00093992_51	2B	11	1.0:0.9	83.82	593165633	593165733
IWB53996	RAC875_c14775_1048	2B	10	1.0:0.8	84.54	598877719	598877619
IWB20922	Ex_c55735_1012	2B	7	1.0:0.8	85.99	602435193	602435254
IWA4275	wsnp_Ex_c55735_58127324	2B	6	1.0:0.9	85.99	602435803	602435945
IWA6453	wsnp_Ku_c12037_19549078	2B	8	1.0:0.8	87.06	608458994	608459194
IWB13303	CAP12_c2472_60	2B	9	1.0:0.8	87.06	608663100	608663199
IWB52020	Ra_c4051_1010	2B	10	1.0:0.8	91.87	633667003	633666903
IWB31994	GENE-0609_166	2B	11	1.0:0.7	91.87	634702229	634702137
IWB32140	GENE-0910_153	2B	10	1.0:0.8	91.87	634703318	634703242
IWB14419	CAP7_rep_c5636_102	2B	11	1.0:0.8	91.87	635555506	635555605
IWA2924	wsnp_Ex_c24711_33964543	2B	12	1.0:0.8	91.87	635787111	635787311
IWB8295	BS00041922_51	2B	12	1.0:0.7	91.87	635928482	635928382
IWA6093	wsnp_JD_c52_87219	2B	9	1.0:0.7	91.87	636114886	636115041
IWB4886	BobWhite_rep_c50458_213	2B	11	1.0:0.7	92.23	637344545	637344640
IWB21858	Excalibur_c11392_1193	2B	13	1.0:0.7	92.23	637344661	637344761
IWB41234	Kukri_c1460_1032	2B	8	1.0:0.7	92.59	640254863	640254763
IWB67744	Tdurum_contig12831_69	2B	11	1.0:0.8	93.31	643229582	643229641
IWB65443	TA001720-0874	2B	11	1.0:0.8	93.66	644554529	644554580
IWB48474	Kukri_c97631_275	2B	10	1.0:0.8	93.66	644986303	644986205
IWB45296	Kukri_c4294_371	2B	14	1.0:0.8	93.66	644994271	644994171
IWB72164	Tdurum_contig51168_326	2B	13	1.0:0.8	93.66	647696094	647695994
IWB67608	Tdurum_contig12459_491	2B	10	1.0:0.8	93.66	648273466	648273366
IWB49833	Kukri_rep_c68957_201	2B	14	1.0:0.8	94.76	651605509	651605410
IWB24309	Excalibur_c25414_806	2B	10	1.0:0.8	94.76	653158205	653158105
IWB6244	BS00010567_51	2B	14	1.0:0.8	94.76	654180410	654180497
IWB32487	GENE-1444_162	2B	13	1.0:0.7	94.76	654826075	654826167
IWB63291	RAC875_rep_c91134_949	2B	13	1.0:0.7	94.76	654826850	654826949
IWB11045	BS00079013_51	2B	11	1.0:0.7	94.76	656863779	656863679
IWB57521	RAC875_c3947_441	2B	12	1.0:0.7	94.76	657244997	657245074
IWA4890	wsnp_Ex_c922_1775246	2B	9	1.0:0.8	94.76	658374888	658375088
IWB30332	Excalibur_rep_c108225_302	2B	7	1.0:0.8	95.11	660832514	660832598
IWB73114	Tdurum_contig68666_570	2B	14	1.0:0.8	95.11	660930502	660930602
IWB45933	Kukri_c49010_266	2B	14	1.0:0.8	95.11	660935887	660935987
IWB6031	BS00009247_51	2B	12	1.0:0.7	95.11	660936153	660936053
IWB48659	Kukri_rep_c101529_1199	2B	8	1.0:0.8	95.11	660936279	660936197
IWB72650	Tdurum_contig59522_262	2B	13	1.0:0.7	95.47	661862283	661862183
IWB28337	Excalibur_c64983_65	2B	8	1.0:0.8	98.15	671088521	671088621
IWB22281	Excalibur_c1353_1364	2B	8	1.0:0.8	98.15	671906399	671906299
IWB31368	Excalibur_rep_c86807_132	2B	10	1.0:0.8	98.5	chr5A	chr5A
IWB7226	BS00022717_51	2B	12	1.0:0.8	99.59	677701092	677700992
IWB31015	Excalibur_rep_c68985_110	2B	9	1.0:0.8	99.59	677703844	677703744
IWA3742	wsnp_Ex_c40976_47910672	2B	7	1.0:0.8	100.67	681501238	681501438
IWB37190	JD_c2156_2040	2B	6	1.0:0.8	100.67	681501877	681501977
IWB20782	Ex_c47157_558	2B	1	1.0:0.8	100.67	681823393	681823293
IWB11177	BS00081231_51	2B	5	1.0:0.8	100.67	682330817	682330717
IWB6453	BS00011630_51	2B	6	1.0:0.8	100.67	685426112	685426212
IWB10081	BS00067572_51	2B	7	1.0:0.9	101.37	687322738	687322838
IWB43934	Kukri_c31059_130	2B	7	1.0:0.9	102.07	688492790	688492690
IWB36140	IACX6309	2B	6	1.0:0.9	102.07	chrUn	chrUn
IWB48012	Kukri_c84629_315	2B	4	1.0:0.9	102.41	690408095	690407995
IWB42089	Kukri_c19198_379	2B	6	1.0:0.9	102.76	690732816	690732716
IWB7829	BS00031253_51	2B	6	1.0:0.9	102.76	691202122	691202022
IWA4095	wsnp_Ex_c5123_9087869	2B	8	1.0:0.8	102.76	691372843	691373042
IWA4096	wsnp_Ex_c5123_9088111	2B	9	1.0:0.9	102.76	691373084	691373284
IWB8419	BS00046164_51	2B	6	1.0:0.9	103.11	692115123	692115223
IWB8420	BS00046165_51	2B	7	1.0:0.9	103.11	692115134	692115234
IWB25695	Excalibur_c36280_764	2B	6	1.0:0.9	103.11	692116515	692116615
IWB24676	Excalibur_c2819_2310	2B	7	1.0:0.9	103.8	694236148	694236067
IWB24675	Excalibur_c2819_1773	2B	6	1.0:0.9	103.8	694236913	694236813
IWB3588	BobWhite_c47357_535	2B	3	1.0:0.9	103.8	694241122	694241222
IWB47959	Kukri_c834_259	2B	7	1.0:0.9	103.8	694241123	694241023
IWA2676	wsnp_Ex_c2203_4129271	2B	6	1.0:0.9	103.8	694370203	694370403
IWB58060	RAC875_c4465_549	2B	7	1.0:0.9	103.8	694370710	694370610
IWB58061	RAC875_c4465_81	2B	6	1.0:0.9	103.8	694371178	694371078
IWB54478	RAC875_c17459_566	2B	7	1.0:0.9	103.8	chr2A	chr2A
IWB67765	Tdurum_contig12879_320	2B	11	1.0:0.9	106.36	708088054	708088146
IWB67759	Tdurum_contig12879_1200	2B	7	1.0:0.9	106.36	708090020	708090120
IWB2943	BobWhite_c38001_528	2B	11	1.0:0.9	106.36	708649781	708649681
IWB28963	Excalibur_c80601_83	2B	9	1.0:0.9	106.36	708650329	708650429
IWB34664	IAAV3100	2B	11	1.0:0.9	106.71	709993402	709993227
IWB21593	Excalibur_c1027_927	2B	9	1.0:1.0	106.71	710921149	710921249
IWB70766	Tdurum_contig42046_1426	2B	10	1.0:1.0	107.79	715719864	715719764
IWA7955	wsnp_Ra_c4660_8405634	2B	9	1.0:1.0	107.79	716416251	716416051
IWB73441	Tdurum_contig78534_314	2B	10	1.0:1.0	107.79	716743088	716742988
IWA5024	wsnp_Ex_rep_c101581_86924089	2B	10	1.0:1.0	107.79	717040750	717040597
IWB27775	Excalibur_c5801_177	2B	9	1.0:1.0	107.79	717943501	717943421
IWB72535	Tdurum_contig56876_365	2B	7	1.0:1.0	108.87	722468731	722468831
IWB7207	BS00022674_51	2B	8	1.0:1.0	108.87	722468927	722468827
IWA1076	wsnp_CAP7_c317_172502	2B	9	1.0:1.0	109.95	726865382	726865182
IWB61604	RAC875_rep_c106542_272	2B	8	1.0:1.0	110.31	727169293	727169228
IWB9514	BS00065327_51	2B	11	1.0:0.9	110.31	727366160	727366248
IWB56398	RAC875_c29913_139	2B	10	1.0:1.0	110.65	728667716	728667816
IWB46631	Kukri_c57014_168	2B	11	1.0:0.9	110.65	729741999	729742099
IWB51053	Ra_c13298_783	2B	6	1.0:1.0	110.65	chrUn	chrUn
IWB34749	IAAV3648	2B	14	1.0:0.9	112.96	736553499	736553696
IWA8406	wsnp_RFL_Contig2914_2757372	2B	14	1.0:0.9	112.96	737067848	737067748
IWB74	BobWhite_c10539_201	2B	9	1.0:1.0	113.71	739471536	739471634
IWB23084	Excalibur_c18165_395	2B	9	1.0:0.9	113.71	739475165	739475265
IWB55102	RAC875_c20979_234	2B	7	1.0:0.9	115.56	741323716	741323628
IWB4648	BobWhite_c9690_94	2B	11	1.0:0.9	115.56	741324277	741324178
IWA8449	wsnp_RFL_Contig3273_3319580	2B	9	1.0:0.8	115.56	741333927	741333827
IWA8534	wsnp_RFL_Contig3917_4326857	2B	9	1.0:0.9	115.56	741340632	741340723
IWB25868	Excalibur_c37753_655	2B	11	1.0:0.9	115.56	741341075	741341157
IWB23660	Excalibur_c2157_173	2B	11	1.0:0.8	115.56	741341639	741341539
IWA5809	wsnp_JD_c12346_12606967	2B	9	1.0:0.8	116.64	743750185	743749985
IWB60041	RAC875_c66695_560	2B	10	1.0:0.9	116.64	743750902	743750802
IWB4273	BobWhite_c7050_792	2B	10	1.0:0.9	116.64	743815228	743815128
IWB12155	BS00100981_51	2B	11	1.0:0.8	116.99	745322907	745322820
IWB22511	Excalibur_c14912_1128	2B	9	1.0:0.8	116.99	746005913	746005824
IWB6323	BS00010988_51	2B	13	1.0:0.8	117.7	746872472	746872572
IWB23232	Excalibur_c18966_804	2B	14	1.0:0.7	117.7	746878032	746878110
IWB23230	Excalibur_c18966_1008	2B	7	1.0:0.8	117.7	746878408	746878471
IWB36765	Jagger_c7991_95	2B	11	1.0:0.8	117.7	747037438	747037338
IWB7766	BS00030361_51	2B	14	1.0:0.8	117.7	747937363	747937463
IWB10251	BS00068181_51	2B	8	1.0:0.9	118.41	749316013	749315913
IWA5081	wsnp_Ex_rep_c103064_88104690	2B	14	1.0:0.8	118.41	749396426	749396626
IWB26301	Excalibur_c42146_338	2B	12	1.0:0.8	118.41	750816291	750816225
IWB62265	RAC875_rep_c114621_200	2B	13	1.0:0.8	119.13	753223641	753223550
IWB66266	Tdurum_contig10108_246	2B	10	1.0:0.8	119.13	754053348	754053249
IWB46065	Kukri_c50391_219	2B	6	1.0:1.0	121.74	757684652	757684741
IWA8589	wsnp_RFL_Contig4402_5154408	2B	14	1.0:0.9	121.74	759299868	759299787
IWB40702	Kukri_c11915_313	2B	15	1.0:0.8	121.74	759299968	759299868
IWB29590	Excalibur_c9752_289	2B	11	1.0:0.9	121.74	759300172	759300072
IWB4865	BobWhite_rep_c50285_700	2B	13	1.0:0.8	121.74	760008557	760008649
IWB32416	GENE-1355_130	2B	14	1.0:0.9	121.74	762400118	762400193
IWB11366	BS00084417_51	2B	14	1.0:0.9	121.74	762401149	762401049
IWB59226	RAC875_c5673_1209	2B	12	1.0:0.9	121.74	763110292	763110374
IWB42028	Kukri_c18754_67	2B	10	1.0:0.9	121.74	763495424	763495324
IWB59281	RAC875_c57353_245	2B	10	1.0:0.9	121.74	763495617	763495706
IWB36753	Jagger_c7688_98	2B	12	1.0:0.9	121.74	763495812	763495912
IWB6334	BS00011047_51	2B	10	1.0:0.9	121.74	763882692	763882792
IWB59983	RAC875_c65882_668	2B	12	1.0:0.9	121.74	chr3B	chr3B
IWB56090	RAC875_c27650_216	2B	12	1.0:0.8	121.74	chrUn	chrUn
IWB43797	Kukri_c30020_302	2B	13	1.0:0.8	121.74	chrUn	chrUn
IWB28561	Excalibur_c7051_1027	2B	7	1.0:0.9	123.57	765314353	765314453
IWB28562	Excalibur_c7051_1115	2B	10	1.0:0.8	123.57	765314441	765314541
IWB43464	Kukri_c27631_1329	2B	9	1.0:0.9	123.57	765315216	765315316
IWB13249	CAP12_c1817_77	2B	11	1.0:0.8	123.57	765315343	765315443
IWB64462	RFL_Contig3713_316	2B	9	1.0:0.9	123.57	765318430	765318530
IWB13680	CAP12_s9114_61	2B	9	1.0:0.9	123.57	765431472	765431557
IWB25016	Excalibur_c30744_181	2B	10	1.0:0.9	123.57	765431506	765431409
IWB3749	BobWhite_c5191_362	2B	10	1.0:0.9	123.57	765544789	765544855
IWB55346	RAC875_c22463_494	2B	9	1.0:0.9	123.57	765545175	765545075
IWB2628	BobWhite_c33464_133	2B	9	1.0:0.8	123.57	765552127	765552225
IWB57295	RAC875_c37540_583	2B	8	1.0:1.0	124.64	767278418	767278319
IWB57294	RAC875_c37540_565	2B	11	1.0:0.9	124.64	767278436	767278338
IWB48440	Kukri_c96357_134	2B	9	1.0:0.9	124.64	767282999	767283068
IWB34394	IAAV1502	2B	13	1.0:0.8	125.38	767734926	767735053
IWB27661	Excalibur_c56550_71	2B	11	1.0:0.8	128.45	774949757	774949857
IWB40456	Kukri_c10869_1591	2B	8	1.0:0.8	128.45	774949819	774949719
IWB5439	BobWhite_rep_c64068_241	2B	8	1.0:0.9	128.45	775172045	775172145
IWB54880	RAC875_c19685_944	2B	10	1.0:0.8	132.69	776554671	776554571
IWB73759	Tdurum_contig9071_215	2B	9	1.0:0.8	132.69	776681981	776682081
IWB39800	Ku_c67680_195	2B	6	1.0:0.9	132.69	776813356	776813456
IWB66207	Tdurum_contig10048_61	2B	11	1.0:0.9	133.4	779009165	779009265
IWB32211	GENE-1056_55	2B	13	1.0:0.9	133.4	779009448	779009352
IWB66206	Tdurum_contig10048_447	2B	12	1.0:0.9	133.4	779009651	779009750
IWB72277	Tdurum_contig52627_496	2B	8	1.0:0.9	133.4	779012810	779012906
IWB429	BobWhite_c12911_788	2B	11	1.0:0.9	133.74	781274649	781274745
IWB74780	tplb0043n06_1748	2B	8	1.0:1.0	133.74	781476447	781476350
IWB36313	IACX8602	2B	8	1.0:0.9	134.09	782044390	782044230
IWB8157	BS00039187_51	2B	8	1.0:0.9	134.44	782412865	782412773
IWB65625	TA002989-0535	2B	12	1.0:0.8	134.79	783472236	783472285
IWB56582	RAC875_c31214_58	2B	9	1.0:0.9	134.79	783475923	783475862
IWB12724	CAP11_c1820_244	2B	10	1.0:0.8	134.79	783625505	783625605
IWA5093	wsnp_Ex_rep_c103381_88353000	2B	8	1.0:0.9	134.79	783921313	783921513
IWB32143	GENE-0918_159	2B	7	1.0:0.9	134.79	chrUn	chrUn
IWB41691	Kukri_c17_1246	2B	9	1.0:0.7	138.17	786949359	786949443
IWB36409	Jagger_c10188_98	2B	8	1.0:0.8	138.17	787016791	787016891
IWB54389	RAC875_c16993_196	2B	7	1.0:0.8	138.17	787017386	787017287
IWB27274	Excalibur_c5193_64	2B	7	1.0:0.8	138.17	787120164	787120263
IWB14135	CAP7_c4827_53	2B	8	1.0:0.8	138.17	787889850	787889927
IWB35082	IAAV5743	2B	9	1.0:0.7	138.52	788526355	788526409
IWA1667	wsnp_Ex_c12675_20144479	2B	5	1.0:0.7	138.52	788654938	788654800
IWB34450	IAAV1798	2B	10	1.0:0.7	138.52	788656813	788656733
IWB10624	BS00072840_51	2B	6	1.0:0.8	138.52	789671826	789671926
IWB10623	BS00072839_51	2B	9	1.0:0.8	138.52	789671862	789671962
IWB11333	BS00083998_51	2B	8	1.0:0.8	140.36	790852239	790852339
IWB74736	tplb0042a21_1091	2B	9	1.0:0.8	140.36	791585077	791584977
IWB74748	tplb0042o21_419	2B	7	1.0:0.9	141.07	793866847	793866947
IWB69974	Tdurum_contig30201_63	2B	10	1.0:0.8	141.07	793867744	793867844
IWB27000	Excalibur_c48871_625	2B	10	1.0:0.9	142.53	795183583	795183483
IWA2946	wsnp_Ex_c25043_34305764	2B	10	1.0:0.9	145.18	803215762	803215845
IWB7757	BS00030136_51	2B	12	1.0:0.8	147.07	chrUn	chrUn
IWB11852	BS00094057_51	3A	12	1.0:0.8	0	7367232	7367132
IWB29214	Excalibur_c878_1249	3A	4	1.0:0.9	0	chr3B	chr3B
IWB75018	tplb0053a24_2232	3A	10	1.0:0.9	0.71	6812373	6812473
IWB60283	RAC875_c7060_67	3A	8	1.0:0.9	0.71	6909601	6909701
IWB27973	Excalibur_c60530_113	3A	6	1.0:0.9	1.42	4702020	4702090
IWB49840	Kukri_rep_c69028_1398	3A	9	1.0:0.8	1.42	5134073	5133973
IWB986	BobWhite_c17021_297	3A	10	1.0:0.9	1.78	2368199	2368099
IWB50683	Kukri_s117068_130	3A	10	1.0:0.9	1.78	2385216	2385316
IWB50684	Kukri_s117068_198	3A	9	1.0:0.8	1.78	2385458	2385518
IWB48677	Kukri_rep_c101735_236	3A	10	1.0:0.9	1.78	2386296	2386361
IWB1704	BobWhite_c23392_496	3A	11	1.0:0.9	1.78	2389236	2389336
IWB50548	Kukri_rep_c96809_352	3A	11	1.0:0.9	1.78	2954307	2954407
IWB36767	Jagger_c8039_67	3A	10	1.0:0.8	1.78	2960189	2960289
IWB11084	BS00079521_51	3A	12	1.0:0.9	1.78	3159929	3159989
IWA2993	wsnp_Ex_c2573_4788116	3A	12	1.0:0.9	1.78	3247601	3247483
IWA6387	wsnp_Ku_c10362_17156084	3A	8	1.0:0.9	1.78	3249205	3249392
IWB8501	BS00048489_51	3A	10	1.0:0.9	1.78	3841806	3841706
IWB60417	RAC875_c76367_523	3A	9	1.0:0.9	1.78	3859446	3859546
IWB60480	RAC875_c77648_367	3A	11	1.0:0.8	1.78	3865164	3865264
IWB11846	BS00093975_51	3A	12	1.0:0.9	1.78	4151750	4151650
IWB3850	BobWhite_c5461_338	3A	12	1.0:0.9	1.78	4152126	4152026
IWB7261	BS00022798_51	3A	10	1.0:0.8	1.78	4152524	4152424
IWA447	wsnp_BF293133A_Ta_2_2	3A	13	1.0:0.8	1.78	4282457	4282524
IWA2738	wsnp_Ex_c22683_31887799	3A	8	1.0:0.8	2.13	7751	7944
IWB28726	Excalibur_c74666_291	3A	10	1.0:0.8	2.13	15563	15463
IWB21620	Excalibur_c10383_432	3A	12	1.0:0.8	2.13	181809	181714
IWB52332	Ra_c6118_350	3A	11	1.0:0.9	8.3	18510651	18510551
IWA851	wsnp_CAP11_rep_c4157_1965583	3A	10	1.0:0.9	9.02	19085612	19085412
IWB41712	Kukri_c17099_871	3A	8	1.0:0.9	9.02	19094737	19094837
IWB45971	Kukri_c49280_230	3A	8	1.0:0.9	9.02	19202891	19202991
IWB65471	TA001885-0568	3A	5	1.0:0.8	10.85	20097141	20097193
IWA5969	wsnp_JD_c2722_3653988	3A	9	1.0:0.8	11.93	20804701	20804901
IWB26668	Excalibur_c4548_2697	3A	8	1.0:1.0	14.58	22725279	22725179
IWA8106	wsnp_Ra_c9738_16174002	3A	8	1.0:1.0	14.58	22725321	22725483
IWB26667	Excalibur_c4548_2505	3A	8	1.0:1.0	14.58	22725471	22725371
IWA3939	wsnp_Ex_c4548_8166555	3A	9	1.0:0.9	14.58	22727003	22726803
IWB8715	BS00057445_51	3A	9	1.0:1.0	18.05	24434684	24434784
IWB25484	Excalibur_c34649_556	3A	7	1.0:0.9	19.88	25485585	25485484
IWA7086	wsnp_Ku_c4568_8243775	3A	10	1.0:0.8	24.19	33197561	33197420
IWB7571	BS00025191_51	3A	14	1.0:0.8	25.3	35238096	35238196
IWB35079	IAAV5729	3A	6	1.0:0.9	26.04	35674908	35675064
IWB7165	BS00022586_51	3A	11	1.0:0.8	29.09	40138130	40138230
IWB58235	RAC875_c46323_1996	3A	9	1.0:0.8	29.09	40139009	40139109
IWB61907	RAC875_rep_c109701_76	3A	4	1.0:0.9	32.08	44360882	44360982
IWB22751	Excalibur_c16197_748	3A	10	1.0:0.8	32.08	chr6A	chr6A
IWB44372	Kukri_c34845_242	3A	12	1.0:1.0	32.81	49895065	49894964
IWB32591	GENE-1674_631	3A	11	1.0:1.0	33.53	50164240	50164342
IWB4649	BobWhite_c9704_273	3A	9	1.0:1.0	33.9	51298944	51298844
IWB37965	JG_c3077_214	3A	10	1.0:1.0	33.9	51426829	51426929
IWB37966	JG_c3077_225	3A	10	1.0:1.0	33.9	51426840	51426940
IWB7895	BS00032524_51	3A	13	1.0:1.0	33.9	52279757	52279858
IWB9559	BS00065468_51	3A	13	1.0:1.0	33.9	52476246	52476146
IWB6013	BS00007502_51	3A	11	1.0:1.0	33.9	52481023	52480947
IWB55686	RAC875_c2464_274	3A	11	1.0:1.0	33.9	52730412	52730512
IWB73711	Tdurum_contig86206_149	3A	9	1.0:1.1	34.62	53034940	53035040
IWB69125	Tdurum_contig25520_363	3A	8	1.0:1.1	37.23	53979820	53979920
IWB43537	Kukri_c28165_906	3A	6	1.0:1.3	40.22	chr6B	chr6B
IWB24367	Excalibur_c2578_1966	3A	9	1.0:1.2	40.93	65305289	65305189
IWB61873	RAC875_rep_c109288_122	3A	9	1.0:1.2	40.93	66810589	66810689
IWB26239	Excalibur_c41477_1272	3A	8	1.0:1.2	40.93	74944067	74944167
IWB9991	BS00067216_51	3A	14	1.0:1.1	40.93	79055087	79054987
IWB8477	BS00047836_51	3A	13	1.0:1.2	42.03	105200415	105200515
IWB45829	Kukri_c47935_137	3A	4	1.0:1.4	43.14	chr4A	chr4A
IWB10693	BS00073854_51	3A	9	1.0:1.4	43.86	150221892	150221978
IWA5039	wsnp_Ex_rep_c101942_87217430	3A	7	1.0:1.3	44.57	192539178	192539250
IWB8105	BS00037400_51	3A	7	1.0:1.3	47.91	438088647	438088547
IWB72601	Tdurum_contig57753_138	3A	7	1.0:1.3	47.91	440579411	440579311
IWB6187	BS00010204_51	3A	8	1.0:1.1	51.27	484629116	484629216
IWB3287	BobWhite_c43213_184	3A	4	1.0:1.1	51.62	484713911	484713816
IWB46450	Kukri_c54729_181	3A	13	1.0:1.1	51.62	484714868	484714786
IWB36921	JD_c1187_1398	3A	8	1.0:1.0	51.96	487066683	487066783
IWA5006	wsnp_Ex_rep_c101340_86719239	3A	9	1.0:1.1	51.96	487107818	487107618
IWB56053	RAC875_c27323_867	3A	10	1.0:1.0	51.96	487395124	487395224
IWA4381	wsnp_Ex_c5929_10402147	3A	8	1.0:1.0	51.96	487949158	487949341
IWB29336	Excalibur_c91154_175	3A	9	1.0:1.1	51.96	488644011	488643911
IWA5617	wsnp_Ex_rep_c69577_68526990	3A	9	1.0:1.0	52.67	494450575	494450775
IWB63730	RFL_Contig1798_1606	3A	8	1.0:1.0	52.67	502046360	502046260
IWA5164	wsnp_Ex_rep_c108072_91444417	3A	8	1.0:1.0	52.67	503977353	503977153
IWB21128	Ex_c67794_487	3A	7	1.0:1.0	52.67	507936038	507936138
IWA6483	wsnp_Ku_c1307_2606226	3A	8	1.0:1.0	52.67	507936614	507936795
IWB68967	Tdurum_contig22253_104	3A	4	1.0:1.0	52.67	chr3B	chr3B
IWB2045	BobWhite_c26893_161	3A	7	1.0:1.0	53.02	509237528	509237628
IWA6923	wsnp_Ku_c3343_6206887	3A	7	1.0:1.0	53.02	509356916	509357116
IWA3069	wsnp_Ex_c2678_4968284	3A	7	1.0:1.0	53.02	509358486	509358686
IWA7012	wsnp_Ku_c3956_7237707	3A	8	1.0:1.0	53.02	509374714	509374907
IWB28341	Excalibur_c6501_477	3A	6	1.0:1.0	53.36	514452266	514452366
IWB72591	Tdurum_contig57693_581	3A	8	1.0:1.0	54.41	517873631	517873707
IWB5680	BobWhite_s65081_93	3A	8	1.0:1.0	54.41	517965942	517965862
IWB27583	Excalibur_c5561_1013	3A	7	1.0:0.9	54.41	518357485	518357413
IWB10578	BS00071823_51	3A	9	1.0:0.9	54.41	518956053	518955953
IWB53805	RAC875_c13895_763	3A	7	1.0:0.9	54.41	520766233	520766333
IWA1377	wsnp_Ex_c10667_17387885	3A	8	1.0:1.0	54.41	521260457	521260602
IWB29139	Excalibur_c854_1459	3A	5	1.0:0.9	54.41	chrUn	chrUn
IWB74968	tplb0050h15_1287	3A	9	1.0:0.9	54.77	521645494	521645396
IWB39059	Ku_c28597_514	3A	9	1.0:0.8	56.22	524243655	524243558
IWB72687	Tdurum_contig59782_86	3A	12	1.0:0.9	56.22	524243767	524243867
IWB4611	BobWhite_c9468_453	3A	12	1.0:0.9	56.22	524243880	524243980
IWB65336	TA001068-0306-w	3A	12	1.0:0.9	56.22	524264024	524264223
IWB58989	RAC875_c53864_310	3A	10	1.0:0.8	56.22	524788392	524788492
IWA8061	wsnp_Ra_c7280_12576178	3A	12	1.0:0.9	56.22	524790894	524791094
IWB50023	Kukri_rep_c70479_411	3A	12	1.0:0.9	56.22	524791044	524790944
IWB53387	RAC875_c11672_1240	3A	14	1.0:0.9	56.22	525618031	525618131
IWA4917	wsnp_Ex_c9458_15679797	3A	9	1.0:0.8	56.22	526204219	526204419
IWB57248	RAC875_c37118_595	3A	9	1.0:0.8	56.22	526204369	526204269
IWB3210	BobWhite_c42102_237	3A	8	1.0:0.8	56.22	526330114	526330014
IWA3836	wsnp_Ex_c42698_49211728	3A	9	1.0:0.8	56.22	528419137	528419237
IWB2704	BobWhite_c34548_96	3A	9	1.0:0.8	56.22	529178568	529178468
IWA7114	wsnp_Ku_c4886_8753646	3A	10	1.0:0.9	56.22	529390328	529390175
IWA4883	wsnp_Ex_c9145_15214903	3A	9	1.0:0.8	56.22	530659376	530659176
IWA7355	wsnp_Ku_c9433_15811664	3A	10	1.0:0.9	56.22	530661192	530660992
IWB72560	Tdurum_contig57139_318	3A	9	1.0:0.9	56.22	530667320	530667420
IWA5632	wsnp_Ex_rep_c69752_68711460	3A	10	1.0:0.9	56.22	530667470	530667270
IWB69595	Tdurum_contig28699_54	3A	12	1.0:0.8	56.22	530668640	530668540
IWB20020	Ex_c18484_2048	3A	10	1.0:0.8	56.22	532270719	532270619
IWB20019	Ex_c18484_2026	3A	10	1.0:0.9	56.22	532270741	532270641
IWA8580	wsnp_RFL_Contig429_4978628	3A	9	1.0:0.8	56.22	535516762	535516862
IWB47905	Kukri_c82097_197	3A	8	1.0:0.8	56.58	535564317	535564217
IWB72653	Tdurum_contig59531_914	3A	11	1.0:0.9	57.3	537647437	537647337
IWB72102	Tdurum_contig50617_713	3A	11	1.0:0.8	57.65	539605822	539605922
IWB33677	GENE-3939_653	3A	8	1.0:0.8	57.65	539606345	539606246
IWB33676	GENE-3939_576	3A	8	1.0:0.8	57.65	539606418	539606318
IWA234	wsnp_BE490613A_Ta_2_1	3A	12	1.0:0.8	57.65	539845256	539845376
IWB6774	BS00021871_51	3A	9	1.0:0.8	57.65	540120776	540120876
IWB45790	Kukri_c47643_920	3A	8	1.0:0.8	57.65	540123645	540123731
IWB47447	Kukri_c68006_282	3A	8	1.0:0.8	57.65	540125197	540125120
IWB73647	Tdurum_contig83663_371	3A	11	1.0:0.8	57.65	540127864	540127766
IWA132	wsnp_BE443568A_Ta_2_1	3A	8	1.0:0.8	57.65	544277730	544277850
IWB44290	Kukri_c34195_357	3A	8	1.0:0.8	57.65	544288168	544288068
IWB7305	BS00022882_51	3A	11	1.0:0.8	57.65	545708170	545708270
IWA8465	wsnp_RFL_Contig3396_3515504	3A	8	1.0:0.8	57.65	545746606	545746508
IWB8484	BS00048031_51	3A	11	1.0:0.8	57.65	545751576	545751479
IWB34796	IAAV3900	3A	8	1.0:0.8	58.01	546734893	546735093
IWA1998	wsnp_Ex_c15269_23491104	3A	9	1.0:0.8	58.01	547278426	547278626
IWA1999	wsnp_Ex_c15269_23492289	3A	8	1.0:0.8	58.01	547280471	547280671
IWB52564	Ra_c72106_227	3A	10	1.0:0.8	58.01	547315135	547315052
IWB32556	GENE-1606_307	3A	10	1.0:0.8	58.01	547355036	547355136
IWA7541	wsnp_Ra_c10669_17515792	3A	8	1.0:0.8	58.36	547881961	547882128
IWA2801	wsnp_Ex_c2331_4369782	3A	7	1.0:0.8	58.36	547885451	547885651
IWB60760	RAC875_c842_1476	3A	8	1.0:0.8	58.36	548028911	548029011
IWB60761	RAC875_c842_1516	3A	10	1.0:0.8	58.36	548028951	548029051
IWB66938	Tdurum_contig11121_739	3A	9	1.0:0.8	59.44	548525953	548526038
IWA8621	wsnp_RFL_Contig4734_5671036	3A	11	1.0:0.8	59.79	550785998	550785898
IWA4707	wsnp_Ex_c763_1503467	3A	9	1.0:0.8	59.79	551229041	551229158
IWB3320	BobWhite_c43681_334	3A	8	1.0:0.8	59.79	551230338	551230238
IWB47031	Kukri_c6288_364	3A	8	1.0:0.8	59.79	551390864	551390783
IWB60083	RAC875_c67309_634	3A	8	1.0:0.8	59.79	554642275	554642175
IWB23075	Excalibur_c18089_1116	3A	8	1.0:0.8	60.14	554662375	554662275
IWB6449	BS00011612_51	3A	8	1.0:0.8	60.14	558021404	558021504
IWA4001	wsnp_Ex_c47907_52974924	3A	10	1.0:0.8	60.14	558122116	558122211
IWB39592	Ku_c53625_627	3A	9	1.0:0.8	60.14	559324389	559324322
IWA7891	wsnp_Ra_c35889_44345459	3A	11	1.0:0.8	60.14	559762147	559762008
IWB34362	IAAV1334	3A	10	1.0:0.8	60.14	559764331	559764467
IWA7564	wsnp_Ra_c11291_18338838	3A	9	1.0:0.8	60.14	560967966	560967872
IWB51986	Ra_c38505_555	3A	10	1.0:0.8	60.14	561586308	561586208
IWA6907	wsnp_Ku_c32404_42016343	3A	11	1.0:0.8	60.14	561590713	561590913
IWB39823	Ku_c68484_1276	3A	11	1.0:0.8	60.14	562363710	562363810
IWB33344	GENE-3343_183	3A	9	1.0:0.8	60.14	563018390	563018490
IWA6914	wsnp_Ku_c3286_6111360	3A	8	1.0:0.8	60.14	563020197	563020360
IWA1507	wsnp_Ex_c1149_2206471	3A	9	1.0:0.8	60.14	563020636	563020836
IWB26728	Excalibur_c46082_440	3A	9	1.0:0.8	60.14	563725354	563725264
IWB34172	GENE-4795_75	3A	10	1.0:0.8	60.14	563844125	563844035
IWA3198	wsnp_Ex_c28930_38008757	3A	10	1.0:0.8	60.49	568416600	568416800
IWB25350	Excalibur_c33545_134	3A	10	1.0:0.8	60.49	568421907	568421807
IWB50458	Kukri_rep_c87640_135	3A	9	1.0:0.8	60.85	570072077	570071977
IWB9177	BS00064039_51	3A	11	1.0:0.9	60.85	570103185	570103285
IWA2291	wsnp_Ex_c18223_27035083	3A	13	1.0:0.8	68.1	599462030	599461830
IWB35484	IAAV8483	3A	4	1.0:0.9	72.44	617143593	617143768
IWB26018	Excalibur_c39248_485	3A	3	1.0:0.8	75.34	621393382	621393476
IWB8831	BS00061179_51	3A	11	1.0:0.9	75.34	621802731	621802631
IWB5794	BS00001478_51	3A	9	1.0:0.9	75.68	623661023	623661123
IWA4926	wsnp_Ex_c9483_15722127	3A	11	1.0:0.9	75.68	623684893	623685092
IWA6652	wsnp_Ku_c18497_27803432	3A	6	1.0:0.9	75.68	624233232	624233432
IWB11155	BS00080879_51	3A	8	1.0:0.9	75.68	624239104	624239004
IWB58656	RAC875_c5056_220	3A	8	1.0:0.9	75.68	625138024	625138124
IWB10674	BS00073525_51	3A	10	1.0:0.8	77.12	632695787	632695887
IWB48475	Kukri_c97654_90	3A	10	1.0:0.8	77.12	633294916	633295014
IWB65390	TA001383-0516	3A	8	1.0:0.8	77.12	635233491	635233540
IWB27980	Excalibur_c60581_62	3A	10	1.0:0.8	77.12	635271560	635271641
IWB65142	RFL_Contig5871_1650	3A	12	1.0:0.9	79.39	638268304	638268402
IWB7357	BS00022989_51	3A	11	1.0:0.9	79.75	638380592	638380670
IWB32613	GENE-1724_72	3A	9	1.0:0.8	80.47	639142670	639142770
IWA5114	wsnp_Ex_rep_c104327_89077792	3A	5	1.0:0.8	80.47	640353207	640353056
IWB53914	RAC875_c14370_1319	3A	5	1.0:0.8	80.47	640356173	640356077
IWB7220	BS00022703_51	3A	10	1.0:0.9	80.47	chr3B	chr3B
IWB26794	Excalibur_c46600_919	3A	7	1.0:0.9	83.06	643728651	643728551
IWB40965	Kukri_c1308_2782	3A	8	1.0:1.1	85.63	645740054	645740154
IWB27648	Excalibur_c56240_200	3A	6	1.0:1.1	85.63	647285178	647285116
IWA5456	wsnp_Ex_rep_c67786_66472676	3A	6	1.0:1.0	85.63	648900100	648900300
IWB8806	BS00060391_51	3A	7	1.0:0.9	87.8	651550452	651550552
IWB10607	BS00072296_51	3A	9	1.0:0.9	87.8	651562996	651562896
IWA7820	wsnp_Ra_c27984_37480491	3A	6	1.0:0.8	88.5	654590046	654589859
IWA1136	wsnp_CAP8_c1007_643393	3A	7	1.0:0.9	88.5	654730537	654730367
IWB35440	IAAV8170	3A	5	1.0:0.8	88.5	654756628	654756733
IWA1879	wsnp_Ex_c14202_22145805	3A	8	1.0:0.9	88.85	655014465	655014265
IWA7324	wsnp_Ku_c8400_14280021	3A	9	1.0:0.9	88.85	655014626	655014426
IWA6672	wsnp_Ku_c19456_28944589	3A	8	1.0:0.9	88.85	655231867	655231793
IWB36056	IACX5899	3A	9	1.0:0.9	88.85	655366406	655366525
IWB32537	GENE-1549_110	3A	9	1.0:0.9	89.21	656142895	656142994
IWB60569	RAC875_c79551_167	3A	7	1.0:0.9	90.67	662009893	662009793
IWB11684	BS00091002_51	3A	8	1.0:0.9	90.67	662022952	662022852
IWB10228	BS00068094_51	3A	8	1.0:0.9	90.67	663207606	663207706
IWB64845	RFL_Contig497_1114	3A	8	1.0:0.9	90.67	665333753	665333853
IWB26079	Excalibur_c39808_453	3A	5	1.0:1.1	97.51	679428467	679428567
IWB48013	Kukri_c8465_54	3A	6	1.0:1.1	97.51	679969140	679969239
IWA1612	wsnp_Ex_c12341_19693570	3A	6	1.0:1.1	97.51	680208487	680208287
IWA7602	wsnp_Ra_c132_291198	3A	9	1.0:1.1	98.21	681297286	681297486
IWB21070	Ex_c66357_866	3A	7	1.0:1.0	98.21	681297436	681297336
IWB40736	Kukri_c12079_204	3A	6	1.0:1.0	98.21	681298688	681298788
IWB72662	Tdurum_contig59585_656	3A	6	1.0:1.0	98.21	681299586	681299486
IWB11200	BS00081610_51	3A	7	1.0:1.0	98.21	681739361	681739461
IWA2028	wsnp_Ex_c15475_23756906	3A	6	1.0:1.1	100.78	684811330	684811130
IWB40418	Kukri_c10751_1031	3A	5	1.0:1.1	100.78	685004784	685004684
IWB6678	BS00020459_51	3A	5	1.0:1.1	100.78	685005037	685004937
IWB40420	Kukri_c10751_264	3A	3	1.0:1.1	100.78	685007989	685007889
IWA926	wsnp_CAP12_c15_9559	3A	5	1.0:1.1	101.48	684786056	684785856
IWA799	wsnp_CAP11_c68_106078	3A	5	1.0:1.1	101.48	684786104	684785907
IWA523	wsnp_BG262734A_Ta_2_3	3A	6	1.0:1.1	101.48	684787246	684787126
IWB54057	RAC875_c15109_106	3A	4	1.0:1.1	101.48	684788336	684788267
IWB7543	BS00024548_51	3A	6	1.0:1.0	108.95	698601072	698600972
IWB9995	BS00067228_51	3A	4	1.0:1.0	108.95	698744420	698744520
IWB11191	BS00081475_51	3A	3	1.0:1.0	108.95	699450238	699450138
IWB30466	Excalibur_rep_c110278_62	3A	3	1.0:1.1	108.95	699632843	699632934
IWB26070	Excalibur_c3969_1208	3A	7	1.0:1.1	113.92	707702899	707702993
IWB12651	CAP11_c1022_117	3A	8	1.0:1.0	114.99	711466882	711466982
IWB71198	Tdurum_contig42495_389	3A	5	1.0:1.0	114.99	711595327	711595427
IWB7482	BS00023222_51	3A	6	1.0:1.1	116.78	711890732	711890632
IWB8288	BS00041742_51	3A	4	1.0:1.1	122.66	721556389	721556289
IWB7383	BS00023028_51	3A	4	1.0:1.1	124.06	724118966	724119059
IWA1367	wsnp_Ex_c10630_17338753	3A	5	1.0:1.1	124.06	724881576	724881776
IWB11837	BS00093889_51	3A	2	1.0:1.1	124.06	726825770	726825870
IWA95	wsnp_BE426418A_Ta_2_2	3A	7	1.0:1.1	126.25	n/a	n/a
IWB34789	IAAV3851	3A	9	1.0:1.1	126.61	chr3B	chr3B
IWB12017	BS00097939_51	3A	10	1.0:1.1	128.86	735261888	735261788
IWB25665	Excalibur_c361_1321	3A	8	1.0:1.0	129.21	735808324	735808424
IWB35582	IAAV9044	3A	8	1.0:1.0	129.21	735961439	735961588
IWB59641	RAC875_c61934_186	3A	10	1.0:1.0	129.21	737351764	737351664
IWA4258	wsnp_Ex_c55096_57733841	3A	9	1.0:1.0	129.57	737498668	737498849
IWB37804	JD_c7528_325	3A	10	1.0:1.0	129.57	737500097	737499997
IWB14312	CAP7_c915_121	3A	7	1.0:1.0	129.57	chrUn	chrUn
IWA5191	wsnp_Ex_rep_c66274_64426901	3A	8	1.0:1.0	130.65	740906892	740907092
IWB68041	Tdurum_contig13646_225	3A	10	1.0:1.0	130.65	740907042	740906942
IWA6716	wsnp_Ku_c217_430915	3A	7	1.0:1.0	131	741200127	741199927
IWB25613	Excalibur_c3556_520	3A	9	1.0:1.0	131	741200933	741200833
IWB70578	Tdurum_contig36700_114	3A	8	1.0:1.0	131	741342718	741342618
IWB65706	TA003550-0145	3A	7	1.0:1.0	131	742729325	742729375
IWB11435	BS00086050_51	3A	8	1.0:1.0	131	742838757	742838857
IWB73883	Tdurum_contig93570_848	3A	8	1.0:1.0	131	742852757	742852800
IWB10770	BS00074926_51	3A	8	1.0:1.0	132.07	743056352	743056452
IWB28780	Excalibur_c7610_143	3A	6	1.0:1.0	132.07	743059963	743059863
IWB70196	Tdurum_contig31235_99	3A	8	1.0:1.0	132.07	743061045	743061145
IWB60147	RAC875_c68056_81	3A	8	1.0:1.1	132.07	743203761	743203685
IWA3949	wsnp_Ex_c45877_51547406	3A	8	1.0:1.0	135.86	747173679	747173879
IWA3177	wsnp_Ex_c28679_37784735	3A	8	1.0:1.0	136.21	748366731	748366562
IWA7158	wsnp_Ku_c5359_9531713	3A	5	1.0:1.0	136.21	748374135	748374302
IWB32493	GENE-1464_73	3A	6	1.0:0.9	136.21	chrUn	chrUn
IWB72446	Tdurum_contig55443_1361	3A	8	1.0:1.1	138.04	chr3B	chr3B
IWA6799	wsnp_Ku_c2637_5009091	3B	4	1.0:1.1	0	2688472	2688672
IWB74349	tplb0028p23_691	3B	8	1.0:1.3	0.35	2587014	2586914
IWB40900	Kukri_c12817_59	3B	10	1.0:1.3	0.35	n/a	n/a
IWB73424	Tdurum_contig77551_589	3B	7	1.0:1.2	0.35	chrUn	chrUn
IWB74350	tplb0028p23_852	3B	13	1.0:1.4	0.7	2586708	2586641
IWB35950	IACX4260	3B	4	1.0:1.3	0.7	3476484	3476566
IWB72135	Tdurum_contig50954_1393	3B	11	1.0:1.3	0.7	3488376	3488276
IWB72134	Tdurum_contig50954_1264	3B	6	1.0:1.2	0.7	3488505	3488408
IWB72138	Tdurum_contig50954_880	3B	8	1.0:1.3	0.7	3488977	3488893
IWB59693	RAC875_c62483_112	3B	9	1.0:1.3	0.7	3489235	3489149
IWB72137	Tdurum_contig50954_475	3B	8	1.0:1.3	0.7	3489722	3489628
IWB72136	Tdurum_contig50954_394	3B	7	1.0:1.3	0.7	3489792	3489703
IWB9366	BS00064776_51	3B	9	1.0:1.3	0.7	3878038	3878138
IWB72020	Tdurum_contig49804_392	3B	9	1.0:1.3	0.7	4196985	4196885
IWB73672	Tdurum_contig84762_189	3B	5	1.0:1.2	0.7	4676818	4676721
IWB67389	Tdurum_contig12008_803	3B	11	1.0:1.3	1.42	5866276	5866210
IWB23457	Excalibur_c20277_483	3B	10	1.0:1.3	1.42	5867357	5867263
IWB67769	Tdurum_contig12899_342	3B	10	1.0:1.3	1.42	5867462	5867362
IWB36021	IACX5776	3B	2	1.0:1.4	2.13	6286590	6286709
IWA4796	wsnp_Ex_c8360_14085858	3B	8	1.0:1.2	2.13	6286747	6286855
IWB11317	BS00083706_51	3B	10	1.0:1.3	2.48	7165766	7165666
IWA5202	wsnp_Ex_rep_c66331_64502558	3B	12	1.0:1.2	2.48	7167837	7167637
IWB57531	RAC875_c3956_275	3B	11	1.0:1.2	2.48	7168540	7168640
IWB65737	TA003763-0481	3B	13	1.0:1.3	2.48	7169150	7169101
IWB73916	Tdurum_contig94629_258	3B	11	1.0:1.3	2.48	n/a	n/a
IWB3026	BobWhite_c3902_175	3B	9	1.0:1.3	2.84	10448138	10448038
IWB75222	tplb0059m03_622	3B	9	1.0:1.3	2.84	10673720	10673820
IWB12745	CAP11_c2057_200	3B	9	1.0:1.2	3.55	10853276	10853376
IWB13878	CAP7_c1997_79	3B	9	1.0:1.2	3.55	10853315	10853407
IWB6931	BS00022154_51	3B	9	1.0:1.3	5.39	12033759	12033859
IWB67376	Tdurum_contig11988_459	3B	9	1.0:1.3	5.39	12286927	12286843
IWB65092	RFL_Contig5709_3005	3B	4	1.0:1.3	6.46	13009248	13009297
IWB73471	Tdurum_contig80344_144	3B	4	1.0:1.4	9.36	13986343	13986243
IWB32683	GENE-1851_76	3B	4	1.0:1.4	9.36	14229587	14229672
IWB74764	tplb0043c20_1046	3B	3	1.0:1.4	9.36	14230643	14230743
IWB73453	Tdurum_contig79629_538	3B	3	1.0:1.4	9.36	14230946	14230846
IWB6299	BS00010849_51	3B	4	1.0:1.5	10.76	16989193	16989093
IWA3260	wsnp_Ex_c3005_5548573	3B	9	1.0:1.5	14.59	18530453	18530253
IWB1925	BobWhite_c25670_425	3B	9	1.0:1.5	18.02	chrUn	chrUn
IWA7647	wsnp_Ra_c16264_24873670	3B	8	1.0:1.5	18.73	21353221	21353021
IWB8163	BS00039218_51	3B	10	1.0:1.4	19.09	21178541	21178642
IWB8773	BS00059383_51	3B	9	1.0:1.5	19.45	21071589	21071671
IWB36123	IACX6214	3B	12	1.0:1.5	19.81	21677830	21677921
IWB12963	CAP11_c5660_100	3B	9	1.0:1.5	19.81	21935367	21935267
IWB71834	Tdurum_contig47635_876	3B	12	1.0:1.5	20.17	22325387	22325314
IWB71404	Tdurum_contig43252_1762	3B	8	1.0:1.4	22.86	27298681	27298601
IWB8377	BS00044752_51	3B	11	1.0:1.4	22.86	27470337	27470237
IWB11375	BS00084607_51	3B	10	1.0:1.4	22.86	27481747	27481847
IWB65302	RFL_Contig876_422	3B	8	1.0:1.3	22.86	27527192	27527132
IWB64362	RFL_Contig3455_629	3B	6	1.0:1.3	25.87	8919659	8919559
IWB9883	BS00066797_51	3B	8	1.0:1.3	26.94	chr3A	chr3A
IWB59331	RAC875_c5799_224	3B	8	1.0:1.4	28.77	36268488	36268407
IWB13649	CAP12_rep_c7064_56	3B	9	1.0:1.5	29.49	chrUn	chrUn
IWB33046	GENE-2732_162	3B	11	1.0:1.5	29.85	42295697	42295608
IWB8689	BS00056258_51	3B	9	1.0:1.4	29.85	43591523	43591623
IWB11529	BS00087825_51	3B	10	1.0:1.6	29.85	43603037	43602937
IWB6987	BS00022242_51	3B	10	1.0:1.6	31.33	n/a	n/a
IWB45716	Kukri_c46948_558	3B	7	1.0:1.4	35.67	63577052	63576955
IWB29048	Excalibur_c8284_580	3B	7	1.0:1.4	35.67	63578557	63578657
IWB49982	Kukri_rep_c70103_146	3B	9	1.0:1.5	36.74	62566923	62566823
IWB38850	Ku_c23207_988	3B	9	1.0:1.5	36.74	62568374	62568302
IWA747	wsnp_CAP11_c323_263628	3B	9	1.0:1.5	36.74	62847243	62847402
IWB14564	CAP8_c1799_237	3B	9	1.0:1.5	36.74	62847352	62847252
IWB56124	RAC875_c2787_1260	3B	5	1.0:1.5	41.41	71845143	71845056
IWB35832	IACX2048	3B	9	1.0:1.6	41.41	71847730	71847806
IWB56125	RAC875_c2787_470	3B	8	1.0:1.6	41.41	71847779	71847708
IWB28825	Excalibur_c7706_1936	3B	7	1.0:1.5	41.41	71848258	71848358
IWB27781	Excalibur_c58066_180	3B	8	1.0:1.6	41.41	72235319	72235219
IWB65864	TA004649-0518	3B	7	1.0:1.5	41.41	72235420	72235370
IWB62905	RAC875_rep_c72758_122	3B	7	1.0:1.5	41.41	72251281	72251182
IWB63252	RAC875_rep_c86950_103	3B	8	1.0:1.6	41.41	72252844	72252748
IWA3732	wsnp_Ex_c4069_7355431	3B	6	1.0:1.6	42.84	72890969	72890870
IWB73520	Tdurum_contig81690_353	3B	6	1.0:1.6	43.19	74329877	74329777
IWB45903	Kukri_c48750_1416	3B	7	1.0:1.7	43.19	74336432	74336532
IWB72222	Tdurum_contig51993_52	3B	8	1.0:1.6	43.19	75143443	75143543
IWB23630	Excalibur_c21372_142	3B	7	1.0:1.7	43.19	75144057	75143957
IWB8803	BS00060255_51	3B	8	1.0:1.6	43.19	75626443	75626348
IWB57061	RAC875_c35310_770	3B	6	1.0:1.6	43.19	76202659	76202567
IWA1459	wsnp_Ex_c11246_18191331	3B	7	1.0:1.6	43.19	76213421	76213617
IWA2712	wsnp_Ex_c22401_31592784	3B	7	1.0:1.7	43.54	76749962	76749919
IWB6436	BS00011570_51	3B	9	1.0:1.7	43.54	76865510	76865601
IWA2409	wsnp_Ex_c19372_28313727	3B	9	1.0:1.8	43.54	78049751	78049951
IWB60844	RAC875_c86306_256	3B	6	1.0:1.7	43.54	80178207	80178107
IWB56601	RAC875_c3138_224	3B	5	1.0:1.7	43.54	81074278	81074178
IWB32546	GENE-1587_448	3B	6	1.0:1.7	43.54	82079069	82079154
IWB7570	BS00025114_51	3B	7	1.0:1.9	44.6	90658821	90658921
IWB41640	Kukri_c16742_415	3B	6	1.0:1.9	44.6	91252197	91252113
IWB8418	BS00046052_51	3B	9	1.0:1.6	44.6	91478301	91478201
IWA2662	wsnp_Ex_c21930_31102213	3B	6	1.0:1.8	44.94	103671332	103671460
IWB9716	BS00066108_51	3B	8	1.0:1.9	44.94	103676128	103676030
IWA4054	wsnp_Ex_c4927_8772847	3B	7	1.0:1.9	44.94	105522124	105522324
IWB56	BobWhite_c10402_140	3B	5	1.0:1.9	44.94	108480782	108480682
IWB50286	Kukri_rep_c74178_178	3B	5	1.0:1.8	44.94	113362314	113362414
IWA5960	wsnp_JD_c2623_3541255	3B	6	1.0:1.9	44.94	122167961	122167761
IWB25874	Excalibur_c37787_925	3B	8	1.0:1.9	44.94	122168224	122168131
IWA4412	wsnp_Ex_c6065_10623213	3B	5	1.0:1.9	44.94	87875450	87875295
IWB21771	Excalibur_c11001_134	3B	6	1.0:1.9	44.94	87291702	87291802
IWB2481	BobWhite_c317_1777	3B	9	1.0:2.0	46.39	125356276	125356176
IWB66203	Tdurum_contig100403_128	3B	9	1.0:2.0	46.74	126889950	126890050
IWB13605	CAP12_rep_c4638_80	3B	11	1.0:2.0	46.74	133295801	133295849
IWB64517	RFL_Contig3857_548	3B	7	1.0:2.0	46.74	133823591	133823491
IWA8326	wsnp_RFL_Contig2338_1839077	3B	8	1.0:2.0	46.74	134396866	134396828
IWB44919	Kukri_c39386_282	3B	8	1.0:2.0	46.74	139427948	139428048
IWA4040	wsnp_Ex_c4888_8714379	3B	5	1.0:2.0	47.45	138512826	138512982
IWB65509	TA002188-0143	3B	9	1.0:2.2	47.45	141861012	141861061
IWB51826	Ra_c32055_981	3B	7	1.0:2.1	47.45	141861995	141861930
IWB43862	Kukri_c30535_58	3B	7	1.0:2.1	47.45	143648476	143648576
IWB36039	IACX5844	3B	4	1.0:1.9	47.45	143686191	143686075
IWA4310	wsnp_Ex_c5657_9942445	3B	8	1.0:2.2	47.45	144758850	144759050
IWA4226	wsnp_Ex_c54357_57265797	3B	12	1.0:2.5	47.45	145520696	145520896
IWB11463	BS00086717_51	3B	9	1.0:2.2	47.45	147482835	147482935
IWB34974	IAAV51	3B	6	1.0:2.2	47.45	147670650	147670481
IWA6165	wsnp_JD_c7325_8422075	3B	7	1.0:2.2	47.45	147672438	147672555
IWB71608	Tdurum_contig45431_607	3B	6	1.0:2.2	47.45	147672505	147672438
IWB66513	Tdurum_contig10426_280	3B	8	1.0:2.2	47.45	147848465	147848565
IWB71405	Tdurum_contig43263_243	3B	9	1.0:2.2	47.45	147985604	147985704
IWA4755	wsnp_Ex_c7967_13522958	3B	7	1.0:2.1	47.45	148113688	148113887
IWB36396	IACX971	3B	6	1.0:2.2	47.45	152297597	152297717
IWA5977	wsnp_JD_c2863_3822253	3B	6	1.0:2.2	47.45	152371034	152370871
IWB44006	Kukri_c3168_521	3B	8	1.0:2.0	48.16	155480752	155480654
IWB53870	RAC875_c1412_814	3B	8	1.0:2.0	48.16	156378939	156378839
IWB24225	Excalibur_c24830_415	3B	5	1.0:2.0	49.99	232172323	232172223
IWB45547	Kukri_c45609_882	3B	8	1.0:1.9	50.34	211023500	211023600
IWB23177	Excalibur_c18641_1849	3B	6	1.0:1.8	50.34	217517296	217517196
IWB12003	BS00097481_51	3B	4	1.0:1.7	50.34	223308163	223308063
IWB40524	Kukri_c11120_462	3B	10	1.0:1.9	50.34	227381242	227381342
IWB69288	Tdurum_contig26727_267	3B	8	1.0:1.9	50.34	228544115	228544215
IWB26991	Excalibur_c48841_1380	3B	7	1.0:1.9	50.34	232172473	232172373
IWB11716	BS00091577_51	3B	8	1.0:2.0	50.34	233172828	233172728
IWB36511	Jagger_c2876_255	3B	10	1.0:1.9	50.34	238831579	238831675
IWB8546	BS00049615_51	3B	9	1.0:1.9	50.34	239500688	239500785
IWA5788	wsnp_JD_c119_190135	3B	11	1.0:2.0	50.34	382785289	382785213
IWB64490	RFL_Contig3799_987	3B	8	1.0:1.9	50.34	384873322	384873422
IWB27319	Excalibur_c52446_519	3B	9	1.0:2.0	50.34	552130020	552129945
IWB7733	BS00029548_51	3B	10	1.0:1.9	50.34	chr3A	chr3A
IWA211	wsnp_BE489326B_Ta_2_2	3B	10	1.0:2.0	51.43	422173758	422173858
IWB65362	TA001218-0519	3B	10	1.0:2.0	51.43	422176780	422176728
IWB967	BobWhite_c16847_343	3B	10	1.0:1.9	51.78	422345477	422345377
IWB45079	Kukri_c40909_784	3B	10	1.0:1.9	52.13	424116620	424116720
IWB69511	Tdurum_contig28384_102	3B	10	1.0:1.9	52.13	424497568	424497656
IWB1448	BobWhite_c20876_475	3B	11	1.0:1.9	52.13	425492536	425492437
IWB10591	BS00072151_51	3B	11	1.0:1.9	52.49	427310029	427309929
IWA5770	wsnp_JD_c10233_10936535	3B	9	1.0:1.9	52.85	430488346	430488495
IWB64939	RFL_Contig5246_1091	3B	11	1.0:2.0	53.2	457444334	457444434
IWA8480	wsnp_RFL_Contig3529_3696847	3B	10	1.0:1.9	53.2	458061946	458061846
IWB11913	BS00095061_51	3B	11	1.0:1.9	53.56	465057563	465057463
IWA3000	wsnp_Ex_c2580_4800027	3B	11	1.0:1.9	53.56	467012877	467012737
IWB47738	Kukri_c7804_2504	3B	11	1.0:1.9	53.56	467024060	467024160
IWB370	BobWhite_c12457_433	3B	9	1.0:1.8	53.92	476113759	476113859
IWB7782	BS00030534_51	3B	11	1.0:1.8	53.92	476504320	476504220
IWB40103	Ku_c8631_308	3B	11	1.0:1.8	53.92	476951711	476951811
IWA7595	wsnp_Ra_c12935_20587578	3B	11	1.0:1.8	53.92	480022502	480022302
IWA6793	wsnp_Ku_c26257_36216869	3B	11	1.0:1.8	53.92	480355320	480355120
IWB8396	BS00045330_51	3B	7	1.0:1.8	53.92	484654617	484654517
IWB57995	RAC875_c43893_213	3B	10	1.0:1.8	54.27	493179495	493179395
IWB12267	BS00105995_51	3B	11	1.0:1.8	54.27	495590004	495589904
IWB52887	RAC875_c100413_60	3B	8	1.0:1.8	54.27	497746850	497746750
IWB2766	BobWhite_c35249_110	3B	9	1.0:1.7	54.27	498594342	498594442
IWA4195	wsnp_Ex_c5378_9505533	3B	9	1.0:1.7	54.27	498911178	498910978
IWB8119	BS00037898_51	3B	9	1.0:1.7	54.27	499276224	499276324
IWA4630	wsnp_Ex_c7172_12318529	3B	10	1.0:1.7	54.27	499594417	499594217
IWB70275	Tdurum_contig31586_197	3B	9	1.0:1.7	54.27	501529351	501529410
IWB281	BobWhite_c1196_297	3B	9	1.0:1.8	54.27	502519969	502519892
IWA4236	wsnp_Ex_c5457_9632050	3B	8	1.0:1.8	54.27	504094424	504094224
IWB8047	BS00036352_51	3B	8	1.0:1.8	54.27	504096089	504096169
IWB34827	IAAV4105	3B	8	1.0:1.8	54.27	508007666	508007585
IWB67789	Tdurum_contig12941_1413	3B	9	1.0:1.7	54.27	508981525	508981464
IWB22528	Excalibur_c14999_712	3B	7	1.0:1.7	55.35	510359377	510359471
IWA3218	wsnp_Ex_c2920_5385184	3B	7	1.0:1.7	55.35	511267725	511267597
IWA610	wsnp_BQ159467B_Ta_2_1	3B	8	1.0:1.6	55.35	511507940	511508060
IWB56763	RAC875_c32792_231	3B	8	1.0:1.6	55.35	512075437	512075337
IWB3471	BobWhite_c45623_215	3B	7	1.0:1.7	55.35	512082691	512082776
IWB54999	RAC875_c2044_170	3B	8	1.0:1.6	55.35	512367317	512367224
IWB49662	Kukri_rep_c114738_144	3B	7	1.0:1.7	55.35	513598179	513598079
IWB73763	Tdurum_contig9132_102	3B	8	1.0:1.6	55.35	513606702	513606602
IWB7773	BS00030430_51	3B	8	1.0:1.6	55.35	515000627	515000527
IWB66265	Tdurum_contig10107_580	3B	8	1.0:1.6	55.69	517550796	517550696
IWB54733	RAC875_c18786_858	3B	5	1.0:1.6	55.69	518258920	518259020
IWB12062	BS00099331_51	3B	6	1.0:1.6	55.69	521989072	521988972
IWB61144	RAC875_c95993_265	3B	4	1.0:1.7	55.69	chr5A	chr5A
IWB12345	BS00108055_51	3B	9	1.0:1.6	56.41	525004384	525004484
IWB12510	BS00110292_51	3B	10	1.0:1.7	56.77	524672391	524672291
IWB41148	Kukri_c14072_188	3B	9	1.0:1.6	56.77	534055477	534055377
IWB62795	RAC875_rep_c71561_619	3B	7	1.0:1.7	56.77	535373015	535372934
IWB23340	Excalibur_c19552_319	3B	9	1.0:1.6	56.77	536566743	536566655
IWB12501	BS00110266_51	3B	6	1.0:1.5	56.77	538062039	538061989
IWB35908	IACX3190	3B	7	1.0:1.6	58.6	556378965	556379084
IWB45306	Kukri_c4310_489	3B	7	1.0:1.6	58.6	557061907	557061985
IWB8908	BS00062734_51	3B	7	1.0:1.4	60.03	557386081	557386149
IWB6915	BS00022122_51	3B	8	1.0:1.3	60.73	560211790	560211690
IWB65624	TA002966-0294	3B	8	1.0:1.3	60.73	562584059	562584109
IWB32671	GENE-1805_65	3B	5	1.0:1.3	60.73	562584865	562584765
IWB9814	BS00066466_51	3B	8	1.0:1.3	60.73	566123114	566123014
IWA7035	wsnp_Ku_c4078_7436510	3B	6	1.0:1.5	61.08	567938753	567938953
IWA6720	wsnp_Ku_c21818_31604716	3B	10	1.0:1.4	61.08	568474655	568474855
IWB42559	Kukri_c21818_519	3B	10	1.0:1.4	61.08	568474920	568475020
IWB6485	BS00011869_51	3B	9	1.0:1.4	61.79	568503756	568503835
IWA7353	wsnp_Ku_c93664_84327484	3B	10	1.0:1.4	61.79	568505585	568505511
IWB34373	IAAV1382	3B	11	1.0:1.6	62.89	569270373	569270573
IWB49370	Kukri_rep_c108929_91	3B	11	1.0:1.6	62.89	569276755	569276669
IWB65803	TA004228-0191	3B	8	1.0:1.5	63.24	572305279	572305230
IWB38055	Ku_c101932_436	3B	8	1.0:1.5	63.59	575186675	575186575
IWB40700	Kukri_c11910_445	3B	11	1.0:1.6	64.69	578045792	578045692
IWB453	BobWhite_c13099_755	3B	11	1.0:1.6	64.69	579832881	579832981
IWB48415	Kukri_c9571_73	3B	10	1.0:1.6	65.41	583068642	583068742
IWA5626	wsnp_Ex_rep_c69664_68618163	3B	11	1.0:1.7	65.77	583676620	583676767
IWA239	wsnp_BE490744B_Ta_2_2	3B	11	1.0:1.7	66.13	584143637	584143757
IWB29033	Excalibur_c82403_135	3B	11	1.0:1.8	66.48	584773643	584773716
IWB27904	Excalibur_c5977_440	3B	11	1.0:1.8	66.48	586019123	586019210
IWB65344	TA001128-1276	3B	10	1.0:1.8	66.48	586019584	586019709
IWB63703	RFL_Contig167_504	3B	11	1.0:1.8	66.48	586582704	586582630
IWB28150	Excalibur_c62826_254	3B	11	1.0:1.8	66.48	588806446	588806546
IWB3120	BobWhite_c40455_116	3B	10	1.0:1.8	66.48	589953296	589953396
IWB74176	tplb0024c09_1335	3B	10	1.0:1.8	66.48	590719988	590720088
IWB11492	BS00087278_51	3B	10	1.0:1.8	66.84	592165498	592165598
IWB11493	BS00087279_51	3B	10	1.0:1.8	66.84	592165603	592165709
IWB72934	Tdurum_contig63110_433	3B	10	1.0:1.8	66.84	593058031	593058131
IWA6493	wsnp_Ku_c13311_21255891	3B	10	1.0:1.8	66.84	596628703	596628903
IWB34786	IAAV3838	3B	10	1.0:1.8	66.84	596628903	596628703
IWB32599	GENE-1687_367	3B	9	1.0:1.8	66.84	602669408	602669308
IWB72525	Tdurum_contig56661_291	3B	9	1.0:1.8	66.84	604492807	604492907
IWA3018	wsnp_Ex_c2609_4852360	3B	10	1.0:1.9	67.19	chrUn	chrUn
IWB8934	BS00062827_51	3B	8	1.0:1.9	67.19	339263475	339263375
IWB5515	BobWhite_rep_c64944_264	3B	8	1.0:1.9	67.54	610083733	610083633
IWB11721	BS00091643_51	3B	7	1.0:1.9	67.89	613957739	613957807
IWB2581	BobWhite_c32864_250	3B	7	1.0:1.9	67.89	615888818	615888718
IWB49250	Kukri_rep_c107323_210	3B	7	1.0:1.9	67.89	616113072	616113137
IWB63403	RAC875_s108395_60	3B	8	1.0:2.0	67.89	616272097	616272197
IWB1014	BobWhite_c17191_297	3B	5	1.0:1.9	67.89	616804472	616804571
IWB10364	BS00068816_51	3B	9	1.0:2.0	67.89	618889868	618889968
IWA6221	wsnp_JD_c9360_10216330	3B	8	1.0:2.0	67.89	621825476	621825676
IWA6104	wsnp_JD_c5643_6802088	3B	9	1.0:2.0	67.89	628752249	628752412
IWA6105	wsnp_JD_c5643_6802211	3B	7	1.0:2.0	67.89	628752335	628752535
IWB9686	BS00065978_51	3B	3	1.0:2.0	68.94	646956575	646956675
IWB7911	BS00032926_51	3B	3	1.0:1.6	72.23	666414175	666414275
IWB54260	RAC875_c16281_195	3B	1	1.0:1.6	72.56	672558031	672558116
IWB25408	Excalibur_c34069_487	3B	2	1.0:1.6	72.56	672571810	672571910
IWA3834	wsnp_Ex_c4267_7700325	3B	3	1.0:1.6	72.56	675441968	675441859
IWB24338	Excalibur_c25567_225	3B	2	1.0:1.6	72.56	677922349	677922449
IWA1331	wsnp_Ex_c10499_17161734	3B	3	1.0:1.6	72.56	679823242	679823421
IWA1334	wsnp_Ex_c10499_17163260	3B	4	1.0:1.6	72.56	679825748	679825948
IWA4457	wsnp_Ex_c6245_10887043	3B	2	1.0:1.6	72.56	679966292	679966492
IWB12466	BS00110072_51	3B	4	1.0:1.6	72.56	679981536	679981636
IWA3402	wsnp_Ex_c3257_6003626	3B	3	1.0:1.6	72.56	680252909	680252716
IWA2613	wsnp_Ex_c21418_30554998	3B	2	1.0:1.6	72.56	680460437	680460603
IWB34730	IAAV3519	3B	4	1.0:1.5	74.69	684749834	684749679
IWA3598	wsnp_Ex_c37115_44930934	3B	4	1.0:1.5	74.69	686764781	686764942
IWB3139	BobWhite_c40861_320	3B	5	1.0:1.5	76.82	697575495	697575595
IWB7127	BS00022512_51	3B	6	1.0:1.5	76.82	697575495	697575591
IWB35924	IACX3426	3B	2	1.0:1.5	76.82	698180216	698180097
IWB8734	BS00058272_51	3B	3	1.0:1.5	76.82	699031726	699031826
IWB65726	TA003701-0787	3B	4	1.0:1.5	76.82	n/a	n/a
IWA5985	wsnp_JD_c29407_23413291	3B	7	1.0:1.4	77.51	703090238	703090438
IWB48456	Kukri_c96922_98	3B	5	1.0:1.5	77.51	703692362	703692262
IWA2619	wsnp_Ex_c21491_30636749	3B	5	1.0:1.4	77.85	704252479	704252679
IWB1827	BobWhite_c24457_126	3B	3	1.0:1.5	77.85	704557869	704557969
IWB59359	RAC875_c583_391	3B	3	1.0:1.5	77.85	712483505	712483583
IWB49175	Kukri_rep_c106420_312	3B	6	1.0:1.4	78.19	721888248	721888148
IWB27888	Excalibur_c59479_514	3B	7	1.0:1.4	78.19	721966747	721966826
IWA1682	wsnp_Ex_c12781_20280445	3B	5	1.0:1.4	79.26	729384598	729384398
IWB25978	Excalibur_c38785_222	3B	6	1.0:1.3	79.26	729387542	729387634
IWB51751	Ra_c29672_532	3B	8	1.0:1.3	79.26	731757050	731757150
IWA1541	wsnp_Ex_c11837_18996495	3B	7	1.0:1.3	79.26	731757258	731757058
IWB27956	Excalibur_c60319_127	3B	10	1.0:1.3	79.6	732131782	732131682
IWA2167	wsnp_Ex_c1676_3185400	3B	7	1.0:1.4	79.6	733073935	733074017
IWB50871	Ra_c109604_751	3B	8	1.0:1.4	79.6	736555197	736555258
IWB25336	Excalibur_c3341_519	3B	7	1.0:1.4	80.31	737359527	737359620
IWB2271	BobWhite_c2937_1426	3B	8	1.0:1.4	80.31	738420300	738420200
IWB57102	RAC875_c35720_456	3B	9	1.0:1.4	80.31	738432483	738432383
IWB57101	RAC875_c35720_229	3B	10	1.0:1.4	80.31	738432710	738432610
IWB13886	CAP7_c2116_545	3B	9	1.0:1.4	80.31	739397226	739397136
IWB38503	Ku_c1575_485	3B	9	1.0:1.4	80.31	740153343	740153443
IWA5324	wsnp_Ex_rep_c66893_65301351	3B	7	1.0:1.3	82.88	742868400	742868200
IWA5323	wsnp_Ex_rep_c66893_65301177	3B	8	1.0:1.3	82.88	742868574	742868374
IWB62628	RAC875_rep_c69917_755	3B	9	1.0:1.3	82.88	742868718	742868818
IWB56482	RAC875_c30507_292	3B	11	1.0:1.3	83.23	743902371	743902471
IWA6513	wsnp_Ku_c14082_22272647	3B	13	1.0:1.2	83.23	743902493	743902321
IWA5510	wsnp_Ex_rep_c68193_66971396	3B	8	1.0:1.3	83.23	743952257	743952457
IWB57606	RAC875_c403_2247	3B	12	1.0:1.2	83.59	743967942	743967842
IWB52087	Ra_c43547_343	3B	11	1.0:1.2	83.59	743974322	743974422
IWB62468	RAC875_rep_c118396_333	3B	10	1.0:1.2	83.59	744946953	744946853
IWB62411	RAC875_rep_c117294_342	3B	10	1.0:1.2	83.59	744947362	744947460
IWB63289	RAC875_rep_c90531_283	3B	6	1.0:1.5	84.69	747281437	747281341
IWB2621	BobWhite_c33344_143	3B	9	1.0:1.5	85.78	749528508	749528408
IWB60236	RAC875_c69_499	3B	12	1.0:1.4	86.14	749700367	749700467
IWA3331	wsnp_Ex_c3130_5789888	3B	12	1.0:1.4	86.14	749701881	749701755
IWB54593	RAC875_c18058_1070	3B	8	1.0:1.3	86.14	749734492	749734386
IWB47171	Kukri_c64639_120	3B	11	1.0:1.5	88	751345501	751345401
IWA2462	wsnp_Ex_c19778_28779907	3B	11	1.0:1.5	88	752468108	752468308
IWA6056	wsnp_JD_c4413_5541190	3B	10	1.0:1.4	88.73	755940909	755941109
IWB8775	BS00059416_51	3B	12	1.0:1.3	90.62	758529052	758529152
IWB70345	Tdurum_contig32277_121	3B	12	1.0:1.3	91.73	763248988	763248888
IWB31149	Excalibur_rep_c70658_301	3B	12	1.0:1.3	93.22	chrUn	chrUn
IWB10344	BS00068556_51	3B	7	1.0:1.1	93.59	chr4A	chr4A
IWB8730	BS00057988_51	3B	8	1.0:1.3	95.45	772935761	772935861
IWB55664	RAC875_c24504_119	3B	7	1.0:1.2	96.15	773464781	773464881
IWB9095	BS00063624_51	3B	3	1.0:1.2	97.22	773978532	773978432
IWA1745	wsnp_Ex_c13217_20858600	3B	7	1.0:1.1	97.22	774090105	774090245
IWB65493	TA002070-0603-w	3B	6	1.0:1.1	97.22	774651967	774651782
IWB71664	Tdurum_contig46030_580	3B	5	1.0:1.2	97.9	chrUn	chrUn
IWB2890	BobWhite_c3721_224	3B	4	1.0:1.0	99.7	778924365	778924303
IWB72728	Tdurum_contig60330_126	3B	9	1.0:1.0	99.7	778997314	778997214
IWA8043	wsnp_Ra_c67016_65144188	3B	6	1.0:1.0	99.7	779017012	779017212
IWB64608	RFL_Contig4186_914	3B	4	1.0:1.2	103.44	784046903	784047003
IWB72699	Tdurum_contig59953_220	3B	4	1.0:1.2	103.44	784047003	784046903
IWB71842	Tdurum_contig47776_377	3B	5	1.0:1.2	104.49	784351061	784351161
IWB31790	GENE-0293_346	3B	4	1.0:1.3	105.54	782041350	782041250
IWB61285	RAC875_c9930_191	3B	5	1.0:1.2	105.54	787395218	787395294
IWB7540	BS00024499_51	3B	7	1.0:1.3	105.54	787686011	787686111
IWB4609	BobWhite_c9424_243	3B	5	1.0:1.2	105.54	788276109	788276209
IWB10449	BS00070210_51	3B	6	1.0:1.1	106.61	790314867	790314767
IWB7374	BS00023017_51	3B	7	1.0:1.1	107.67	792027068	792027168
IWB14720	CAP8_c42_161	3B	8	1.0:1.1	108.02	792086460	792086360
IWB8700	BS00056737_51	3B	8	1.0:1.1	108.38	792129698	792129598
IWB10390	BS00069273_51	3B	9	1.0:1.0	110.97	794930951	794930851
IWA7938	wsnp_Ra_c4373_7946257	3B	4	1.0:1.1	114.82	802402223	802402417
IWB833	BobWhite_c15763_205	3B	7	1.0:1.5	118.23	808196992	808197092
IWB33030	GENE-2712_130	3B	6	1.0:1.4	120.09	808620724	808620628
IWB10559	BS00071597_51	3B	8	1.0:1.4	120.09	808800649	808800549
IWB33031	GENE-2712_367	3B	8	1.0:1.4	120.09	809636162	809636246
IWB33033	GENE-2712_428	3B	7	1.0:1.4	120.09	809636203	809636299
IWB32925	GENE-2405_488	3B	6	1.0:1.5	120.09	809677680	809677780
IWB54249	RAC875_c16251_618	3B	5	1.0:1.4	124.61	817943742	817943646
IWB30700	Excalibur_rep_c115600_289	3B	0	1.0:1.4	124.61	818051430	818051335
IWB62896	RAC875_rep_c72670_558	3B	6	1.0:1.4	125.67	818439754	818439854
IWA6273	wsnp_JD_rep_c50820_34666611	3B	8	1.0:1.4	125.67	818441604	818441804
IWB46714	Kukri_c58054_59	3B	6	1.0:1.5	125.67	818441930	818441850
IWB66222	Tdurum_contig100787_79	3B	7	1.0:1.4	129.91	824300410	824300493
IWA2148	wsnp_Ex_c16569_25082817	3B	6	1.0:1.4	133.73	830627856	830627656
IWB22805	Excalibur_c16569_535	3B	7	1.0:1.4	133.73	830630525	830630425
IWB3434	BobWhite_c45118_495	3B	8	1.0:1.4	134.43	831048889	831048789
IWB23463	Excalibur_c20309_539	3B	5	1.0:1.4	135.14	832360952	832360888
IWB49457	Kukri_rep_c110544_248	3B	6	1.0:1.4	135.14	832391051	832391137
IWB11701	BS00091257_51	3B	7	1.0:1.4	135.14	834649392	834649292
IWA1756	wsnp_Ex_c13284_20948460	3B	6	1.0:1.4	135.14	834652537	834652438
IWB10667	BS00073411_51	3B	6	1.0:1.4	136.56	835777794	835777694
IWB28522	Excalibur_c6906_2385	3B	5	1.0:1.4	136.56	837334226	837334326
IWB34409	IAAV1595	3B	3	1.0:1.4	136.56	837345268	837345112
IWA8203	wsnp_Ra_rep_c75740_73183118	3B	6	1.0:1.4	136.56	837347646	837347788
IWB35514	IAAV8659	3B	5	1.0:1.4	136.56	837347788	837347646
IWB42531	Kukri_c2164_1856	3B	5	1.0:1.4	136.56	837495358	837495261
IWB72656	Tdurum_contig59566_1534	3B	6	1.0:1.4	136.56	841078102	841078202
IWB46567	Kukri_c55981_194	3B	4	1.0:1.4	136.56	841078618	841078518
IWB72657	Tdurum_contig59566_2309	3B	6	1.0:1.4	136.56	841078868	841078968
IWA5892	wsnp_JD_c18509_16968425	3B	5	1.0:1.4	136.56	841080487	841080287
IWB72658	Tdurum_contig59566_4435	3B	4	1.0:1.4	136.56	841081027	841081127
IWB9011	BS00063160_51	3B	4	1.0:1.4	136.56	chrUn	chrUn
IWB72195	Tdurum_contig51605_857	3B	4	1.0:1.4	136.9	chrUn	chrUn
IWB72194	Tdurum_contig51605_542	3B	5	1.0:1.4	136.9	chrUn	chrUn
IWB72192	Tdurum_contig51605_137	3B	6	1.0:1.3	136.9	chrUn	chrUn
IWB66499	Tdurum_contig10408_1548	3B	4	1.0:1.3	136.9	chrUn	chrUn
IWA6137	wsnp_JD_c64_103934	4A	11	1.0:1.0	0	4046928	4046728
IWB34577	IAAV2591	4A	9	1.0:0.9	3.03	5208333	5208413
IWB68921	Tdurum_contig21233_82	4A	14	1.0:0.8	10.16	7623633	7623679
IWB8337	BS00043286_51	4A	10	1.0:0.9	10.16	7688898	7688997
IWB9651	BS00065863_51	4A	6	1.0:1.1	17.11	12690254	12690154
IWA8389	wsnp_RFL_Contig2771_2524880	4A	6	1.0:1.1	17.45	12871329	12871429
IWA7632	wsnp_Ra_c14920_23225219	4A	6	1.0:1.1	17.45	13151862	13151752
IWB52625	Ra_c74035_586	4A	6	1.0:1.1	20.79	17295132	17295232
IWB21402	Ex_c883_2618	4A	4	1.0:1.0	21.49	17594902	17594802
IWB38828	Ku_c22706_1527	4A	4	1.0:1.0	21.49	17596839	17596939
IWB53771	RAC875_c1377_428	4A	4	1.0:1.0	21.49	17597176	17597076
IWA3993	wsnp_Ex_c4752_8482625	4A	3	1.0:1.0	21.49	17601489	17601315
IWB48591	Kukri_rep_c101034_516	4A	2	1.0:1.0	23.96	21393568	21393668
IWB39337	Ku_c3891_395	4A	3	1.0:1.0	28.42	27783087	27782987
IWB26155	Excalibur_c40618_182	4A	5	1.0:1.0	28.76	29109158	29109258
IWB67355	Tdurum_contig11919_360	4A	5	1.0:1.0	28.76	29109258	29109158
IWB6335	BS00011060_51	4A	2	1.0:1.0	29.81	37149310	37149395
IWA2533	wsnp_Ex_c20386_29451037	4A	2	1.0:1.0	29.81	37404579	37404688
IWB71865	Tdurum_contig48049_807	4A	3	1.0:1.1	30.84	37993719	37993819
IWA5363	wsnp_Ex_rep_c67145_65628860	4A	5	1.0:1.0	31.52	38544366	38544207
IWB34759	IAAV3697	4A	3	1.0:1.0	31.52	38546342	38546542
IWB4316	BobWhite_c7260_197	4A	5	1.0:1.0	32.93	40570986	40571086
IWA4480	wsnp_Ex_c6320_11003591	4A	4	1.0:1.0	33.62	42229524	42229324
IWB19595	Ex_c103504_760	4A	4	1.0:1.0	33.62	42249451	42249351
IWB65395	TA001426-0323	4A	5	1.0:1.0	33.62	43498181	43498230
IWB1396	BobWhite_c20514_70	4A	3	1.0:0.9	34.66	46425467	46425559
IWB56556	RAC875_c31051_490	4A	5	1.0:0.9	36.44	60723181	60723267
IWA1178	wsnp_CAP8_c296_283066	4A	6	1.0:0.9	41.81	100519076	100519276
IWB34665	IAAV3115	4A	12	1.0:0.8	41.81	100556984	100556784
IWA3028	wsnp_Ex_c2617_4864441	4A	6	1.0:0.9	41.81	100557595	100557795
IWA4405	wsnp_Ex_c6044_10590220	4A	6	1.0:0.9	41.81	101405512	101405312
IWA1077	wsnp_CAP7_c32_19340	4A	6	1.0:0.9	41.81	101652920	101652720
IWB33053	GENE-2768_352	4A	5	1.0:0.9	41.81	102418457	102418357
IWA7216	wsnp_Ku_c61953_63254478	4A	6	1.0:0.9	41.81	102849792	102849992
IWB57437	RAC875_c38663_2179	4A	6	1.0:0.9	41.81	102851676	102851737
IWB65778	TA004056-0809	4A	2	1.0:1.0	41.81	103434305	103434256
IWA2781	wsnp_Ex_c23130_32358433	4A	7	1.0:0.9	41.81	113838953	113838853
IWB34799	IAAV3906	4A	7	1.0:0.9	41.81	113840475	113840647
IWA3542	wsnp_Ex_c35839_43909849	4A	7	1.0:0.9	41.81	113841222	113841022
IWA6597	wsnp_Ku_c16481_25377573	4A	7	1.0:0.9	41.81	114483070	114483270
IWA7133	wsnp_Ku_c50991_56423564	4A	7	1.0:0.9	41.81	116400903	116400703
IWA3088	wsnp_Ex_c27088_36309449	4A	7	1.0:0.9	41.81	118879338	118879498
IWA4771	wsnp_Ex_c8131_13753986	4A	7	1.0:0.9	41.81	118893208	118893059
IWB20000	Ex_c17894_1159	4A	5	1.0:0.9	42.15	123641630	123641730
IWA7617	wsnp_Ra_c13906_21872355	4A	8	1.0:0.9	42.15	124102012	124101825
IWA3582	wsnp_Ex_c3666_6687919	4A	6	1.0:0.9	42.15	132353462	132353263
IWB45447	Kukri_c44469_1240	4A	6	1.0:0.9	42.15	135660638	135660738
IWA4079	wsnp_Ex_c50586_54818545	4A	6	1.0:0.9	42.15	137722338	137722415
IWB32896	GENE-2354_155	4A	6	1.0:0.9	42.15	138127567	138127466
IWA112	wsnp_BE442869A_Ta_2_1	4A	6	1.0:0.9	42.15	139458820	139458940
IWA6046	wsnp_JD_c4217_5322858	4A	6	1.0:0.9	42.15	139615145	139615224
IWA1400	wsnp_Ex_c10886_17694220	4A	5	1.0:0.9	44.32	531691099	531691296
IWB12427	BS00109736_51	4A	6	1.0:0.9	44.67	536912438	536912338
IWA2900	wsnp_Ex_c24443_33687802	4A	5	1.0:0.9	44.67	537189307	537189497
IWA2901	wsnp_Ex_c24443_33688235	4A	5	1.0:0.9	44.67	537189730	537189930
IWB51968	Ra_c37920_342	4A	5	1.0:0.9	44.67	537898626	537898726
IWB31143	Excalibur_rep_c70578_299	4A	5	1.0:0.9	44.67	555642895	555642795
IWA4867	wsnp_Ex_c9035_15054913	4A	6	1.0:1.0	44.67	555644023	555644212
IWB7960	BS00034174_51	4A	6	1.0:1.0	44.67	555645788	555645688
IWA4698	wsnp_Ex_c7528_12868250	4A	6	1.0:1.0	44.67	555689964	555690164
IWB12834	CAP11_c315_247	4A	6	1.0:0.9	45.01	563442006	563441906
IWB6945	BS00022174_51	4A	6	1.0:0.9	45.01	563442026	563442126
IWA5123	wsnp_Ex_rep_c104859_89444355	4A	7	1.0:0.9	45.01	563669505	563669705
IWB5380	BobWhite_rep_c63429_271	4A	8	1.0:0.9	45.01	563670243	563670343
IWA482	wsnp_BF474615A_Ta_1_1	4A	10	1.0:1.0	48.02	575100684	575100804
IWA568	wsnp_BG604678A_Ta_1_2	4A	10	1.0:1.0	48.02	575100961	575101081
IWB6208	BS00010339_51	4A	5	1.0:1.1	48.73	577188625	577188725
IWA4200	wsnp_Ex_c53906_56983000	4A	4	1.0:1.0	48.73	577470502	577470673
IWB12955	CAP11_c5598_321	4A	5	1.0:1.1	48.73	577691867	577691928
IWB25253	Excalibur_c32735_603	4A	9	1.0:1.0	48.73	578009215	578009315
IWA101	wsnp_BE442666A_Ta_2_1	4A	8	1.0:1.0	49.08	577880317	577880197
IWB6313	BS00010925_51	4A	5	1.0:1.1	49.08	578015254	578015179
IWB34865	IAAV4351	4A	7	1.0:1.1	56.32	586990449	586990249
IWA7442	wsnp_Ku_rep_c68565_67614479	4A	10	1.0:1.1	56.32	586994137	586994337
IWB8287	BS00041735_51	4A	8	1.0:1.1	56.32	587067944	587067844
IWB6070	BS00009492_51	4A	8	1.0:1.1	59.33	589448534	589448633
IWB58408	RAC875_c48107_65	4A	6	1.0:1.2	60.77	590301219	590301319
IWB55175	RAC875_c21369_425	4A	11	1.0:1.3	69.39	597990187	597990287
IWA7058	wsnp_Ku_c4342_7887834	4A	11	1.0:1.3	69.39	597990337	597990137
IWB42091	Kukri_c19216_123	4A	12	1.0:1.0	74.36	600440759	600440820
IWB68318	Tdurum_contig14947_611	4A	14	1.0:1.2	74.36	600445221	600445121
IWB54572	RAC875_c17918_321	4A	14	1.0:1.2	74.74	602241039	602240939
IWA6733	wsnp_Ku_c2317_4448102	4A	13	1.0:1.2	74.74	602399194	602399033
IWB39495	Ku_c46953_153	4A	15	1.0:1.2	74.74	602763210	602763110
IWB51486	Ra_c22675_581	4A	15	1.0:1.2	74.74	602763227	602763127
IWA2904	wsnp_Ex_c24474_33721784	4A	11	1.0:1.0	75.88	603743130	603743330
IWB24172	Excalibur_c24511_1196	4A	13	1.0:1.1	76.26	605577292	605577392
IWA1521	wsnp_Ex_c11619_18714738	4A	8	1.0:1.0	79.38	608179084	608178908
IWB56921	RAC875_c34231_812	4A	9	1.0:1.1	79.38	608254601	608254501
IWB12421	BS00109683_51	4A	10	1.0:1.1	80.5	609120481	609120581
IWA3756	wsnp_Ex_c41074_47987860	4A	5	1.0:1.1	83.55	610086773	610086653
IWB35442	IAAV8190	4A	6	1.0:1.0	89.83	616770469	616770669
IWB59205	RAC875_c56535_256	4A	5	1.0:1.0	90.89	617438803	617438703
IWB70060	Tdurum_contig30576_247	4A	9	1.0:0.9	91.58	617400904	617400992
IWB44327	Kukri_c34435_265	4A	4	1.0:1.0	91.58	617501697	617501597
IWB74494	tplb0033c09_1345	4A	4	1.0:1.0	91.58	617694985	617695085
IWB56116	RAC875_c278_2934	4A	4	1.0:1.0	91.58	chr5B	chr5B
IWB43656	Kukri_c29142_1046	4A	4	1.0:1.0	91.58	chr3B	chr3B
IWB43658	Kukri_c29142_473	4A	4	1.0:1.0	91.58	chr3B	chr3B
IWB43657	Kukri_c29142_450	4A	4	1.0:1.0	91.58	chr3B	chr3B
IWB27643	Excalibur_c5624_1026	4A	4	1.0:1.0	91.58	638521222	638521322
IWB43659	Kukri_c29142_747	4A	5	1.0:1.0	91.58	chr3B	chr3B
IWB49186	Kukri_rep_c106490_583	4A	4	1.0:1.0	91.58	chr5B	chr5B
IWB60934	RAC875_c88582_131	4A	3	1.0:1.0	92.27	618932815	618932915
IWB21713	Excalibur_c10696_3390	4A	3	1.0:1.0	92.27	620105674	620105574
IWB44184	Kukri_c33315_159	4A	3	1.0:1.0	92.27	621563324	621563424
IWB54424	RAC875_c17197_504	4A	2	1.0:1.0	94.04	622651464	622651562
IWB10595	BS00072157_51	4A	6	1.0:1.1	95.1	627078447	627078547
IWB8782	BS00059503_51	4A	8	1.0:1.1	96.17	629408987	629409087
IWB87	BobWhite_c10610_1096	4A	5	1.0:1.1	98	631973431	631973531
[truncated: 2,018 more rows]

## Sheet: Table S5
Table S5 Normality test of observed and derivative traits. *, **, *** and n.s. indicate significance at P ≤ 0.05, 0.01, 0.001 or non-significant effect, respectively.
		Shapiro-Wilk normality test			Pearson chi-square normality test			One-sample Kolmogorov-Smirnov test			Jarque Bera Test
Trait	Env	Statistic	p-value	Significance	Statistic	p-value	Significance	Statistic	p-value	Significance	Statistic	p-value	Significance
GY	WW	0.992187	0.585582	n.s.	12.4	0.414113	n.s.	1	0	****	0.923137	0.630294	n.s.
GY	WL	19.8	0.0709651	n.s.	0.999999	0	****	11.6237	0.00299188	**	0.974885	0.00752649	**
dfGY	WW	10.2	0.59842	n.s.	0.451782	0	****	1.1897	0.551646	n.s.	0.994545	0.84866	n.s.
dfGY	WL	23.6	0.0230431	*	0.404528	0	****	20.8366	2.9881e-05	****	0.966062	0.000923888	***
dGY	-//-	10.8	0.546132	n.s.	0.442725	0	****	2.94838	0.228964	n.s.	0.9894	0.317214	n.s.
ddfGY	-//-	23.8	0.0216529	*	0.418684	0	****	22.1475	1.55141e-05	****	0.967042	0.00115485	**
SpDM	WW	3.8	0.986781	n.s.	1	0	****	0.242589	0.885773	n.s.	0.996074	0.962168	n.s.
SpDM	WL	11.6	0.478315	n.s.	1	0	****	6.1001	0.0473566	*	0.98259	0.0547574	n.s.
dfSpDM	WW	20.2	0.063396	n.s.	0.478199	0	****	2.20363	0.332268	n.s.	0.985493	0.11764	n.s.
dfSpDM	WL	21.2	0.0475274	*	0.459749	0	****	5.81778	0.0545363	n.s.	0.976377	0.0109444	*
dSpDM	-//-	14.2	0.288119	n.s.	0.427529	0	****	6.10787	0.0471728	*	0.982135	0.0485733	*
ddfSpDM	-//-	26.4	0.00941805	**	0.454843	0	****	6.41132	0.0405321	*	0.972422	0.00410643	**
VegDM	WW	13.6	0.326977	n.s.	1	0	****	5.44113	0.0658376	n.s.	0.9801	0.0284945	*
VegDM	WL	11.6	0.478315	n.s.	1	0	****	6.94837	0.030987	*	0.979007	0.0214511	*
dfVegDM	WW	19.2	0.0838148	n.s.	0.501952	0	****	5.20353	0.0741425	n.s.	0.98048	0.0314633	*
dfVegDM	WL	12.2	0.429754	n.s.	0.48738	0	****	4.58971	0.100776	n.s.	0.98254	0.0540376	n.s.
dVegDM	-//-	14.4	0.275897	n.s.	0.471363	0	****	8.89013	0.0117363	*	0.976603	0.0115906	*
ddfVegDM	-//-	7.6	0.815556	n.s.	0.476926	0	****	7.31325	0.0258196	*	0.976936	0.0126117	*
TotDM	WW	20.8	0.053387	n.s.	1	0	****	1.46982	0.479549	n.s.	0.992017	0.566391	n.s.
TotDM	WL	8	0.78513	n.s.	1	0	****	4.47961	0.106479	n.s.	0.978763	0.0201407	*
dfTotDM	WW	7.6	0.815556	n.s.	0.493329	0	****	2.203	0.332372	n.s.	0.990538	0.41366	n.s.
dfTotDM	WL	9.2	0.68576	n.s.	0.509867	0	****	4.55636	0.102471	n.s.	0.979479	0.0242401	*
dTotDM	-//-	7.4	0.830088	n.s.	0.491624	0	****	5.89847	0.0523798	n.s.	0.97806	0.0168067	*
ddfTotDM	-//-	7.8	0.800558	n.s.	0.477315	0	****	5.82233	0.0544123	n.s.	0.978519	0.0189136	*
HI	WW	15.4	0.220287	n.s.	0.616963	0	****	5.27073	0.0716929	n.s.	0.983556	0.0706473	n.s.
HI	WL	13.2	0.354673	n.s.	0.605855	0	****	0.75959	0.684002	n.s.	0.993467	0.732962	n.s.
dfHI	WW	18.4	0.104074	n.s.	0.462203	0	****	0.601609	0.740222	n.s.	0.9899	0.357168	n.s.
dfHI	WL	12.4	0.414113	n.s.	0.469684	0	****	0.258629	0.878697	n.s.	0.996194	0.967576	n.s.
dHI	-//-	13.6	0.326977	n.s.	0.470737	0	****	3.40167	0.182531	n.s.	0.982567	0.054421	n.s.
ddfHI	-//-	8.2	0.769312	n.s.	0.470674	0	****	0.656409	0.720216	n.s.	0.993368	0.721649	n.s.
KNSP	WW	15.6	0.210251	n.s.	1	0	****	26.7905	1.52232e-06	****	0.957837	0.000155707	***
KNSP	WL	11.8	0.461873	n.s.	1	0	****	2.49641	0.287019	n.s.	0.990332	0.394753	n.s.
dfKNSP	WW	18.2	0.109751	n.s.	0.426275	0	****	28.3361	7.02899e-07	****	0.956479	0.000117779	***
dfKNSP	WL	18.4	0.104074	n.s.	0.348269	3.33067e-16	****	0.717139	0.698675	n.s.	0.988413	0.249084	n.s.
dKNSP	-//-	16.6	0.165273	n.s.	0.377776	0	****	13.1065	0.00142549	**	0.974531	0.00689153	**
ddfKNSP	-//-	25	0.0148229	*	0.400285	0	****	6.75208	0.0341826	*	0.976655	0.0117447	*
TKW	WW	12	0.44568	n.s.	1	0	****	10.6396	0.00489363	**	0.983036	0.0615884	n.s.
TKW	WL	16.4	0.173594	n.s.	1	0	****	2.05825	0.35732	n.s.	0.98733	0.189474	n.s.
dfTKW	WW	9.6	0.651006	n.s.	0.354125	1.11022e-16	****	10.1335	0.0063029	**	0.983597	0.0714062	n.s.
dfTKW	WL	17.4	0.13516	n.s.	0.3055	1.38423e-12	****	1.53965	0.463094	n.s.	0.990642	0.423446	n.s.
dTKW	-//-	9.6	0.651006	n.s.	0.33535	4.44089e-15	****	2.30115	0.316455	n.s.	0.992449	0.615342	n.s.
ddfTKW	-//-	11.2	0.511861	n.s.	0.30999	6.04072e-13	****	4.88853	0.0867897	n.s.	0.988445	0.251084	n.s.
CL	WW	5.6	0.93489	n.s.	1	0	****	0.277827	0.870303	n.s.	0.994041	0.796836	n.s.
CL	WL	12.2	0.429754	n.s.	1	0	****	2.65651	0.264939	n.s.	0.984166	0.0829785	n.s.
dfCL	WW	12.2	0.429754	n.s.	0.411812	0	****	3.13846	0.208205	n.s.	0.990232	0.385799	n.s.
dfCL	WL	15.4	0.220287	n.s.	0.439124	0	****	5.93376	0.0514636	n.s.	0.983029	0.0614723	n.s.
dCL	-//-	16.4	0.173594	n.s.	0.451027	0	****	0.47705	0.787789	n.s.	0.991704	0.531906	n.s.
ddfCL	-//-	15.4	0.220287	n.s.	0.389154	0	****	4.26025	0.118823	n.s.	0.986222	0.142308	n.s.
SpL	WW	15.5973	0.210383	n.s.	1	0	****	0.111703	0.94568	n.s.	0.989595	0.33712	n.s.
SpL	WL	11.4	0.494985	n.s.	1	0	****	5.12959	0.0769348	n.s.	0.989205	0.302638	n.s.
dfSpL	WW	15.551	0.212676	n.s.	0.164938	0.000672171	***	0.201542	0.90414	n.s.	0.990376	0.414094	n.s.
dfSpL	WL	17.2081	0.141937	n.s.	0.236246	1.19623e-07	****	1.66335	0.43532	n.s.	0.987052	0.179865	n.s.
dSpL	-//-	16.3919	0.173939	n.s.	0.158222	0.00121023	**	0.756545	0.685044	n.s.	0.992776	0.662586	n.s.
ddfSpL	-//-	17	0.149597	n.s.	0.146662	0.00343503	**	2.55089	0.279306	n.s.	0.989637	0.345317	n.s.
FLW	WW	9.6	0.651006	n.s.	0.877941	0	****	11.6524	0.00294919	**	0.974987	0.00772039	**
FLW	WL	13	0.369041	n.s.	0.849276	0	****	18.7505	8.4798e-05	****	0.966414	0.00100074	**
dfFLW	WW	9.4	0.668438	n.s.	0.334541	5.21805e-15	****	11.656	0.00294389	**	0.975	0.00774469	**
dfFLW	WL	11.8	0.461873	n.s.	0.366805	0	****	15.944	0.000344994	***	0.968734	0.00170714	**
dFLW	-//-	2.8	0.996799	n.s.	0.399344	0	****	10.3066	0.00578043	**	0.976114	0.0102426	*
ddfFLW	-//-	4.8	0.964327	n.s.	0.386015	0	****	8.61546	0.0134641	*	0.98398	0.0790111	n.s.
FLL	WW	20.8	0.053387	n.s.	1	0	****	1.545	0.461856	n.s.	0.988483	0.253461	n.s.
FLL	WL	19.6	0.0750411	n.s.	1	0	****	6.24811	0.0439784	*	0.985274	0.111084	n.s.
dfFLL	WW	17.4	0.13516	n.s.	0.284665	5.53674e-11	****	1.10073	0.57674	n.s.	0.990038	0.368923	n.s.
dfFLL	WL	13.8	0.313662	n.s.	0.249269	1.60526e-08	****	1.0623	0.58793	n.s.	0.989799	0.348783	n.s.
dFLL	-//-	15.8	0.200569	n.s.	0.219779	1.01802e-06	****	10.6911	0.00476926	**	0.979257	0.0228853	*
ddfFLL	-//-	11	0.528919	n.s.	0.231229	2.16218e-07	****	0.479777	0.786716	n.s.	0.993887	0.780013	n.s.
LR	WW	238.8	2.94778e-44	****	0.841345	0	****	9.69214	0.00785919	**	0.923778	3.74998e-07	****
LR	WL	177	1.75965e-31	****	0.848789	0	****	5.3973	0.0672962	n.s.	0.944614	1.1999e-05	****
dfLR	WW	30.6	0.00226625	**	0.194177	2.44657e-05	****	12.9842	0.00151533	**	0.951572	4.43337e-05	****
dfLR	WL	38.6	0.00012245	***	0.151063	0.00212748	**	4.29479	0.116788	n.s.	0.977894	0.0161061	*
dLR	-//-	40.8	5.29204e-05	****	0.168585	0.00039637	***	2.01275	0.365541	n.s.	0.987135	0.180231	n.s.
ddfLR	-//-	11.4	0.494985	n.s.	0.163982	0.000627413	***	1.69362	0.42878	n.s.	0.992383	0.607865	n.s.
Chl	WW	6.6	0.882877	n.s.	1	0	****	1.31614	0.517849	n.s.	0.992448	0.615307	n.s.
Chl	WL	11.4	0.494985	n.s.	1	0	****	11.1932	0.0037105	**	0.983792	0.0751932	n.s.
dfChl	WW	11.6	0.478315	n.s.	0.268398	8.23007e-10	****	0.524602	0.76928	n.s.	0.993324	0.716546	n.s.
dfChl	WL	10	0.615961	n.s.	0.267766	9.11039e-10	****	5.89937	0.0523561	n.s.	0.986664	0.159608	n.s.
dChl	-//-	12.4	0.414113	n.s.	0.265023	1.41236e-09	****	8.56884	0.0137816	*	0.987796	0.213335	n.s.
ddfChl	-//-	8.6	0.736663	n.s.	0.263705	1.74075e-09	****	6.85998	0.0323873	*	0.989864	0.354148	n.s.
OP	WW	9.4	0.668438	n.s.	1	0	****	2.12701	0.345244	n.s.	0.992759	0.651187	n.s.
OP	WL	12.2	0.429754	n.s.	1	0	****	19.9994	4.54137e-05	****	0.977614	0.0149905	*
dfOP	WW	9	0.70293	n.s.	0.0608504	0.635148	n.s.	1.97292	0.372894	n.s.	0.992652	0.638766	n.s.
dfOP	WL	13	0.369041	n.s.	0.0511164	0.828034	n.s.	19.1776	6.84905e-05	****	0.978112	0.0170309	*
dOP	-//-	9.4	0.668438	n.s.	0.072927	0.402232	n.s.	18.4663	9.77429e-05	****	0.978541	0.0190179	*
ddfOP	-//-	8.6	0.736663	n.s.	0.0609047	0.634027	n.s.	15.1086	0.000523849	***	0.98109	0.0369083	*
δ13C	WW	14.4	0.275897	n.s.	1	0	****	6.87616	0.0321262	*	0.986115	0.138397	n.s.
δ13C	WL	17.8	0.1219	n.s.	1	0	****	1.93407	0.380209	n.s.	0.989009	0.288517	n.s.
dfδ13C	WW	13.6	0.326977	n.s.	0.196441	1.87641e-05	****	8.21335	0.0164624	*	0.984294	0.085826	n.s.
dfδ13C	WL	12.6	0.398772	n.s.	0.234412	1.38611e-07	****	3.21758	0.20013	n.s.	0.986707	0.16139	n.s.
dδ13C	-//-	9.2	0.68576	n.s.	0.233125	1.66037e-07	****	0.314607	0.854445	n.s.	0.995685	0.940856	n.s.
ddfδ13C	-//-	7.8	0.800558	n.s.	0.233665	1.53953e-07	****	1.19324	0.550671	n.s.	0.990136	0.377384	n.s.
DP-H	WW	19.6	0.0750411	n.s.	1	0	****	2.75083	0.252734	n.s.	0.984488	0.0903226	n.s.
DP-H	WL	29.8	0.0029926	**	1	0	****	10.9968	0.00409334	**	0.962664	0.000434255	***
dDP-H	-//-	20.1	0.0277259	n.s.	0.299057	4.45355e-12	****	29.3261	4.28468e-07	****	0.95453	7.94226e-05	****
DH-M	WW	33.2	0.000900825	***	1	0	****	3.74488	0.153748	n.s.	0.986902	0.169747	n.s.
DH-M	WL	45.8	7.51083e-06	****	1	0	****	36.3057	1.30715e-08	****	0.918269	1.64399e-07	****
dfDH-M	WW	14.2	0.288119	n.s.	0.195442	2.11021e-05	****	1.27205	0.529391	n.s.	0.990805	0.439154	n.s.
dfDH-M	WL	13.2	0.354673	n.s.	0.116971	0.0329916	*	19.8423	4.91248e-05	****	0.977401	0.014196	*
dDH-M	-//-	41.4	4.2002e-05	****	0.405746	0	****	28.0667	8.04269e-07	****	0.923879	3.80838e-07	****
ddfDH-M	-//-	8.4	0.753143	n.s.	0.104754	0.0743529	n.s.	19.41	6.09779e-05	****	0.977061	0.0130205	*

## Sheet: Table S15
Table S15 List of HC genes within QTL intervals
Chr.	QTL	QTL effect	Gene ID	Start, bp	End,bp	Annotation
1A	1A.1	QdfFlw.huj.uh-1A	TRIDC1AG001210	6425698	6478238	Protein kinase family protein
1A	1A.1	QdfFlw.huj.uh-1A	TRIDC1AG001220	6534177	6540555	Transforming growth factor-beta receptor-associated protein 1
1A	1A.1	QdfFlw.huj.uh-1A	TRIDC1AG001230	6541474	6542827	Leucine-rich repeat receptor-like protein kinase family protein
1A	1A.1	QdfFlw.huj.uh-1A	TRIDC1AG001240	6544711	6545193	Protein kinase superfamily protein
1A	1A.1	QdfFlw.huj.uh-1A	TRIDC1AG001250	6576127	6576865	Fatty acid oxidation complex subunit alpha
1A	1A.1	QdfFlw.huj.uh-1A	TRIDC1AG001260	6599205	6599700	delta(3), delta(2)-enoyl CoA isomerase 1
1A	1A.1	QdfFlw.huj.uh-1A	TRIDC1AG001270	6599832	6600353	unknown function
1A	1A.1	QdfFlw.huj.uh-1A	TRIDC1AG001280	6601448	6602050	Fatty acid oxidation complex subunit alpha
1A	1A.1	QdfFlw.huj.uh-1A	TRIDC1AG001290	6602401	6604004	Fatty acid oxidation complex subunit alpha
1A	1A.1	QdfFlw.huj.uh-1A	TRIDC1AG001300	6607287	6607562	Disease resistance protein RPP13
1A	1A.1	QdfFlw.huj.uh-1A	TRIDC1AG001310	6650118	6655093	Ankyrin repeat family protein
1A	1A.1	QdfFlw.huj.uh-1A	TRIDC1AG001340	6663623	6665108	Leucine-rich repeat receptor-like protein kinase family protein
1A	1A.1	QdfFlw.huj.uh-1A	TRIDC1AG001350	6870206	6873122	Fatty acyl-CoA reductase 2
1A	1A.1	QdfFlw.huj.uh-1A	TRIDC1AG001370	6882408	6883934	OJ991113_30.21 protein
1A	1A.1	QdfFlw.huj.uh-1A	TRIDC1AG001390	6907008	6907885	unknown function
1A	1A.1	QdfFlw.huj.uh-1A	TRIDC1AG001400	6918354	6919056	Defensin-like protein
1A	1A.1	QdfFlw.huj.uh-1A	TRIDC1AG001420	6927095	6929603	STIP1 homology and U box-containing protein 1
1A	1A.1	QdfFlw.huj.uh-1A	TRIDC1AG001430	6938802	6939374	methionine S-methyltransferase
1A	1A.1	QdfFlw.huj.uh-1A	TRIDC1AG001440	6955660	6957234	glutathione S-transferase 6
1A	1A.1	QdfFlw.huj.uh-1A	TRIDC1AG001450	6974091	6974782	Defensin-like protein
1A	1A.1	QdfFlw.huj.uh-1A	TRIDC1AG001460	6990112	6990548	Defensin-like protein
1A	1A.1	QdfFlw.huj.uh-1A	TRIDC1AG001480	6993545	6995532	STIP1 homology and U box-containing protein 1
1A	1A.1	QdfFlw.huj.uh-1A	TRIDC1AG001500	7003843	7005158	unknown function
1A	1A.1	QdfFlw.huj.uh-1A	TRIDC1AG001510	7042559	7045209	C2 calcium/lipid-binding plant phosphoribosyltransferase family protein
1A	1A.1	QdfFlw.huj.uh-1A	TRIDC1AG001520	7238239	7243755	Fatty acyl-CoA reductase 2
1A	1A.1	QdfFlw.huj.uh-1A	TRIDC1AG001560	7329769	7332477	Serine/threonine-protein kinase
1A	1A.1	QdfFlw.huj.uh-1A	TRIDC1AG001580	7445287	7446446	Serine/threonine-protein kinase
1A	1A.1	QdfFlw.huj.uh-1A	TRIDC1AG001590	7447482	7447957	undescribed protein
1A	1A.1	QdfFlw.huj.uh-1A	TRIDC1AG001600	7474702	7475320	Glutathione S-transferase family protein
1A	1A.1	QdfFlw.huj.uh-1A	TRIDC1AG001610	7475856	7481885	Tubulin-specific chaperone E
1A	1A.1	QdfFlw.huj.uh-1A	TRIDC1AG001620	7484573	7488660	Ras-related protein Rab-1A
1A	1A.1	QdfFlw.huj.uh-1A	TRIDC1AG001640	7498284	7498674	Disease resistance protein
1A	1A.1	QdfFlw.huj.uh-1A	TRIDC1AG001650	7507570	7508203	Ras-related protein Rab-25
1A	1A.1	QdfFlw.huj.uh-1A	TRIDC1AG001680	7594965	7596298	12-oxophytodienoate reductase 2
1A	1A.1	QdfFlw.huj.uh-1A	TRIDC1AG001690	7599006	7615459	12-oxophytodienoate reductase 2
1A	1A.1	QdfFlw.huj.uh-1A	TRIDC1AG001700	7625327	7626184	12-oxophytodienoate reductase 1
1A	1A.1	QdfFlw.huj.uh-1A	TRIDC1AG001710	7635470	7637515	Serine/threonine-protein kinase
1A	1A.1	QdfFlw.huj.uh-1A	TRIDC1AG001720	7640804	7643542	Serine/threonine-protein kinase
1A	1A.1	QdfFlw.huj.uh-1A	TRIDC1AG001730	7680778	7681773	sulfotransferase 2A
1A	1A.1	QdfFlw.huj.uh-1A	TRIDC1AG001740	7686052	7687144	Epoxide hydrolase 3
1A	1A.1	QdfFlw.huj.uh-1A	TRIDC1AG001780	8170849	8171980	wall-associated kinase 2
1A	1A.1	QdfFlw.huj.uh-1A	TRIDC1AG001790	8177547	8178130	Glutathione S-transferase family protein
1A	1A.1	QdfFlw.huj.uh-1A	TRIDC1AG001800	8179374	8185785	Phosphatidate cytidylyltransferase family protein
1A	1A.1	QdfFlw.huj.uh-1A	TRIDC1AG001810	8191215	8194839	RNA-binding protein with serine-rich domain 1-A
1A	1A.1	QdfFlw.huj.uh-1A	TRIDC1AG001820	8197530	8201302	Protein kinase superfamily protein
1A	1A.1	QdfFlw.huj.uh-1A	TRIDC1AG001830	8202292	8202914	Phosphatidate cytidylyltransferase family protein
1A	1A.1	QdfFlw.huj.uh-1A	TRIDC1AG001840	8209997	8210533	Glutathione S-transferase family protein
1A	1A.1	QdfFlw.huj.uh-1A	TRIDC1AG001850	8225353	8226267	Cytochrome P450 superfamily protein
1A	1A.1	QdfFlw.huj.uh-1A	TRIDC1AG001870	8470569	8474182	Disease resistance protein
1A	1A.1	QdfFlw.huj.uh-1A	TRIDC1AG001880	8526843	8541707	receptor-like protein kinase 4
1A	1A.1	QdfFlw.huj.uh-1A	TRIDC1AG001890	8542390	8544947	receptor-like protein kinase 4
1A	1A.1	QdfFlw.huj.uh-1A	TRIDC1AG001900	8562533	8565625	Serine/threonine-protein kinase
1A	1A.1	QdfFlw.huj.uh-1A	TRIDC1AG001930	8669535	8675553	Disease resistance protein
1A	1A.1	QdfFlw.huj.uh-1A	TRIDC1AG001950	8735421	8736625	receptor-like protein kinase 4
1A	1A.1	QdfFlw.huj.uh-1A	TRIDC1AG001960	8737294	8743000	receptor-like protein kinase 4
1A	1A.1	QdfFlw.huj.uh-1A	TRIDC1AG001980	8849960	8851210	nodulin MtN21 /EamA-like transporter family protein
1A	1A.1	QdfFlw.huj.uh-1A	TRIDC1AG001990	8937882	8940053	nodulin MtN21 /EamA-like transporter family protein
1A	1A.1	QdfFlw.huj.uh-1A	TRIDC1AG002010	8984660	8985932	U-box domain-containing protein
1A	1A.1	QdfFlw.huj.uh-1A	TRIDC1AG002020	8999133	9003888	Disease resistance protein
1A	1A.1	QdfFlw.huj.uh-1A	TRIDC1AG002030	9076874	9083172	Disease resistance protein RPM1
1A	1A.1	QdfFlw.huj.uh-1A	TRIDC1AG002040	9084518	9086056	DZC (Disease resistance/zinc finger/chromosome condensation-like region) domain containing protein
1A	1A.1	QdfFlw.huj.uh-1A	TRIDC1AG002050	9091661	9092529	Regulator of chromosome condensation (RCC1) family protein
1A	1A.1	QdfFlw.huj.uh-1A	TRIDC1AG002060	9125373	9128550	actin 7
1A	1A.1	QdfFlw.huj.uh-1A	TRIDC1AG002070	9128952	9131581	Chaperone protein DnaJ
1A	1A.1	QdfFlw.huj.uh-1A	TRIDC1AG002080	9133314	9141198	Phosphoinositide phosphatase family protein
1A	1A.1	QdfFlw.huj.uh-1A	TRIDC1AG002100	9191152	9193012	Cytochrome P450 superfamily protein
1A	1A.1	QdfFlw.huj.uh-1A	TRIDC1AG002110	9250579	9252307	Cytochrome P450 superfamily protein
1A	1A.1	QdfFlw.huj.uh-1A	TRIDC1AG002120	9313494	9316906	Aldo-keto reductase family 4 member C9
1A	1A.1	QdfFlw.huj.uh-1A	TRIDC1AG002130	9322850	9325631	Disease resistance protein (CC-NBS-LRR class) family
1A	1A.1	QdfFlw.huj.uh-1A	TRIDC1AG002140	9337677	9346970	Fatty acyl-CoA reductase 1
1A	1A.1	QdfFlw.huj.uh-1A	TRIDC1AG002180	9406772	9408429	Cytochrome P450 superfamily protein
1A	1A.1	QdfFlw.huj.uh-1A	TRIDC1AG002200	9539170	9543957	Mechanosensitive ion channel family protein
1A	1A.1	QdfFlw.huj.uh-1A	TRIDC1AG002220	9556441	9557570	unknown function
1A	1A.1	QdfFlw.huj.uh-1A	TRIDC1AG002230	9650330	9650755	Low temperature and salt responsive protein family
1A	1A.1	QdfFlw.huj.uh-1A	TRIDC1AG002320	10023426	10026738	unknown function
1A	1A.1	QdfFlw.huj.uh-1A	TRIDC1AG002350	10161374	10163955	Pentatricopeptide repeat-containing protein
1A	1A.1	QdfFlw.huj.uh-1A	TRIDC1AG002360	10165811	10166833	sulfotransferase 4A
1A	1A.1	QdfFlw.huj.uh-1A	TRIDC1AG002370	10170642	10171687	late embryogenesis abundant protein-related / LEA protein-related
1A	1A.1	QdfFlw.huj.uh-1A	TRIDC1AG002380	10182093	10189703	unknown function
1A	1A.1	QdfFlw.huj.uh-1A	TRIDC1AG002390	10192188	10201221	unknown function
1A	1A.1	QdfFlw.huj.uh-1A	TRIDC1AG002410	10221873	10222523	phloem protein 2-A1
1A	1A.1	QdfFlw.huj.uh-1A	TRIDC1AG002430	10251738	10255445	TBC1 domain family member 2A
1A	1A.1	QdfFlw.huj.uh-1A	TRIDC1AG002460	10408818	10412493	beta-galactosidase 7
1A	1A.1	QdfFlw.huj.uh-1A	TRIDC1AG002470	10416196	10422131	unknown function
1A	1A.2	QSpl.huj.uh-1A	TRIDC1AG036420	431113216	431119118	Histone-lysine N-methyltransferase, H3 lysine-9 specific
1A	1A.2	QSpl.huj.uh-1A	TRIDC1AG036450	431626100	431629572	UDP-D-xylose:L-fucose alpha-1,3-D-xylosyltransferase 1
1A	1A.2	QSpl.huj.uh-1A	TRIDC1AG036460	431630283	431632190	UDP-galactose:fucoside alpha-3-galactosyltransferase
1A	1A.2	QSpl.huj.uh-1A	TRIDC1AG036470	431815641	431819429	NAD-dependent epimerase/dehydratase
1A	1A.2	QSpl.huj.uh-1A	TRIDC1AG036480	431825769	431827454	Cytochrome P450 superfamily protein
1A	1A.2	QSpl.huj.uh-1A	TRIDC1AG036500	431873591	431875327	Protein kinase superfamily protein
1A	1A.2	QSpl.huj.uh-1A	TRIDC1AG036510	431878780	431881194	Protein N-terminal glutamine amidohydrolase
1A	1A.2	QSpl.huj.uh-1A	TRIDC1AG036520	431967190	431969067	Disease resistance protein
1A	1A.2	QSpl.huj.uh-1A	TRIDC1AG036530	431975393	431975865	Late embryogenesis abundant protein, group 3
1A	1A.2	QSpl.huj.uh-1A	TRIDC1AG036550	432207513	432214991	NAD kinase 1
1A	1A.2	QSpl.huj.uh-1A	TRIDC1AG036560	432216373	432217175	50S ribosomal protein L1
1A	1A.2	QSpl.huj.uh-1A	TRIDC1AG036580	432228942	432235170	Protein RETICULATA-RELATED 4, chloroplastic
1A	1A.2	QSpl.huj.uh-1A	TRIDC1AG036590	432230529	432230675	undescribed protein
1A	1A.2	QSpl.huj.uh-1A	TRIDC1AG036600	432236602	432237294	undescribed protein
1A	1A.2	QSpl.huj.uh-1A	TRIDC1AG036610	432240767	432245698	AP2-like ethylene-responsive transcription factor
1A	1A.2	QSpl.huj.uh-1A	TRIDC1AG036620	432247709	432249770	U6 snRNA-associated Sm-like protein LSm5
1A	1A.2	QSpl.huj.uh-1A	TRIDC1AG036630	432638613	432639028	Folate-biopterin transporter
1A	1A.2	QSpl.huj.uh-1A	TRIDC1AG036640	432642502	432644114	Glucose-repressible alcohol dehydrogenase transcriptional effector
1A	1A.2	QSpl.huj.uh-1A	TRIDC1AG036660	433035855	433039900	RING/U-box superfamily protein
1A	1A.2	QSpl.huj.uh-1A	TRIDC1AG036670	433375891	433379371	cyclin-dependent kinase C;1
1A	1A.2	QSpl.huj.uh-1A	TRIDC1AG036680	433380201	433383237	ATP-dependent RNA helicase, putative
1A	1A.2	QSpl.huj.uh-1A	TRIDC1AG036690	433540240	433559497	Phospholipase A1-II 1
1A	1A.2	QSpl.huj.uh-1A	TRIDC1AG036700	433563056	433565167	Cytochrome P450 superfamily protein
1A	1A.2	QSpl.huj.uh-1A	TRIDC1AG036710	433746955	433763834	FZO-like
1A	1A.2	QSpl.huj.uh-1A	TRIDC1AG036720	433774190	433774876	unknown function
1A	1A.2	QSpl.huj.uh-1A	TRIDC1AG036730	433784779	433785429	Importin subunit alpha-1b
1A	1A.2	QSpl.huj.uh-1A	TRIDC1AG036740	433904845	433905242	undescribed protein
1A	1A.2	QSpl.huj.uh-1A	TRIDC1AG036760	434093588	434098664	RNA polymerase II C-terminal domain phosphatase-like 4
1A	1A.2	QSpl.huj.uh-1A	TRIDC1AG036780	434129414	434130434	unknown function
1A	1A.2	QSpl.huj.uh-1A	TRIDC1AG036790	434194997	434198280	Protein of unknown function (DUF288)
1A	1A.2	QSpl.huj.uh-1A	TRIDC1AG036800	434318961	434324888	Beta-mannosidase B
1A	1A.2	QSpl.huj.uh-1A	TRIDC1AG036810	434402927	434403596	Ethylene-responsive transcription factor 1
1A	1A.2	QSpl.huj.uh-1A	TRIDC1AG036820	434482082	434484249	unknown function
1A	1A.2	QSpl.huj.uh-1A	TRIDC1AG036830	434503887	434510798	Glycosyltransferase family 61 protein
1A	1A.2	QSpl.huj.uh-1A	TRIDC1AG036850	434523779	434538243	ankyrin repeat family protein
1A	1A.2	QSpl.huj.uh-1A	TRIDC1AG036870	434796767	434798025	1,4-dihydroxy-2-naphthoate phytyltransferase
1A	1A.2	QSpl.huj.uh-1A	TRIDC1AG036900	435938958	435945076	Decapping nuclease rai1
1A	1A.2	QSpl.huj.uh-1A	TRIDC1AG036910	436110201	436113045	Methyltransferase-like protein 13
1A	1A.2	QSpl.huj.uh-1A	TRIDC1AG036920	436356975	436363869	cyclin-dependent kinase D1;1
1A	1A.2	QSpl.huj.uh-1A	TRIDC1AG036930	436555679	436556139	DNA repair and recombination protein RAD54-like protein
1A	1A.2	QSpl.huj.uh-1A	TRIDC1AG036940	436556218	436563034	DNA repair protein-related
1A	1A.2	QSpl.huj.uh-1A	TRIDC1AG036950	436594043	436596306	Protein RRP5 homolog
1A	1A.2	QSpl.huj.uh-1A	TRIDC1AG036990	437600044	437601726	Cytochrome P450 superfamily protein
1A	1A.2	QSpl.huj.uh-1A	TRIDC1AG037000	437601780	437605472	peroxisomal adenine nucleotide carrier 1
1A	1A.2	QSpl.huj.uh-1A	TRIDC1AG037010	437608953	437611746	Leucine-rich repeat protein kinase family protein
1A	1A.2	QSpl.huj.uh-1A	TRIDC1AG037030	437613739	437618552	Argininosuccinate synthase
1A	1A.2	QSpl.huj.uh-1A	TRIDC1AG037040	438394837	438395616	Ribosomal protein L34e superfamily protein
1A	1A.2	QSpl.huj.uh-1A	TRIDC1AG037060	438670717	438675043	pale cress protein (PAC)
1A	1A.2	QSpl.huj.uh-1A	TRIDC1AG037070	439389359	439394784	Coatomer subunit delta-1
1A	1A.2	QSpl.huj.uh-1A	TRIDC1AG037090	439475793	439478174	Glycogen debranching enzyme
1A	1A.2	QSpl.huj.uh-1A	TRIDC1AG037110	439827699	439832043	30S ribosomal protein S18
1A	1A.2	QSpl.huj.uh-1A	TRIDC1AG037120	439836337	439842535	ERD (early-responsive to dehydration stress) family protein
1A	1A.2	QSpl.huj.uh-1A	TRIDC1AG037130	439842843	439844539	Pentatricopeptide repeat-containing protein
1A	1A.2	QSpl.huj.uh-1A	TRIDC1AG037140	440219507	440219776	Protein of unknown function (DUF630 and DUF632)
1A	1A.2	QSpl.huj.uh-1A	TRIDC1AG037150	440741315	440741548	undescribed protein
1A	1A.2	QSpl.huj.uh-1A	TRIDC1AG037160	440807491	440807797	undescribed protein
1A	1A.2	QSpl.huj.uh-1A	TRIDC1AG037170	440842246	440844082	unknown function
1A	1A.2	QSpl.huj.uh-1A	TRIDC1AG037180	440909092	440913472	Transcriptional regulator ATRX
1A	1A.2	QSpl.huj.uh-1A	TRIDC1AG037200	440980690	440982564	Peptide-N4-(N-acetyl-beta-glucosaminyl)asparagine amidase A protein
1A	1A.2	QSpl.huj.uh-1A	TRIDC1AG037210	441076318	441081892	Pleckstrin homology (PH) domain-containing protein
1A	1A.2	QSpl.huj.uh-1A	TRIDC1AG037230	441088043	441097074	unknown function
1A	1A.2	QSpl.huj.uh-1A	TRIDC1AG037250	441139841	441141819	unknown function
1A	1A.2	QSpl.huj.uh-1A	TRIDC1AG037260	441249034	441250521	RHOMBOID-like protein 14
1A	1A.2	QSpl.huj.uh-1A	TRIDC1AG037280	441451808	441455125	unknown function
1A	1A.2	QSpl.huj.uh-1A	TRIDC1AG037300	441459161	441462828	RING/U-box superfamily protein
1A	1A.2	QSpl.huj.uh-1A	TRIDC1AG037320	441465905	441472750	LETM1 and EF-hand domain-containing protein 1, mitochondrial
1A	1A.2	QSpl.huj.uh-1A	TRIDC1AG037350	441759414	441811209	ATPase family gene 2 protein
1A	1A.2	QSpl.huj.uh-1A	TRIDC1AG037360	441814182	441823022	Protein translocase subunit SecY
1A	1A.2	QSpl.huj.uh-1A	TRIDC1AG037370	441831576	441832630	CASP-like protein 1
1A	1A.2	QSpl.huj.uh-1A	TRIDC1AG037380	441904209	441908117	Protein WEAK CHLOROPLAST MOVEMENT UNDER BLUE LIGHT 1
1A	1A.2	QSpl.huj.uh-1A	TRIDC1AG037390	442037960	442038649	Chaperone DnaJ-domain superfamily protein
1A	1A.2	QSpl.huj.uh-1A	TRIDC1AG037410	442049489	442050108	UDP-Glycosyltransferase superfamily protein
1A	1A.2	QSpl.huj.uh-1A	TRIDC1AG037430	442120425	442124372	kinesin 4
1A	1A.2	QSpl.huj.uh-1A	TRIDC1AG037440	442125215	442127910	Pentatricopeptide repeat-containing protein
1A	1A.2	QSpl.huj.uh-1A	TRIDC1AG037450	442187974	442192639	Cyclin-P3-1
1A	1A.2	QSpl.huj.uh-1A	TRIDC1AG037460	442236347	442245754	ARM repeat protein interacting with ABF2
1A	1A.2	QSpl.huj.uh-1A	TRIDC1AG037470	442805348	442809160	Protein kinase superfamily protein
1A	1A.2	QSpl.huj.uh-1A	TRIDC1AG037480	442874330	442876818	Endo-1,3;1,4-beta-D-glucanase
1A	1A.2	QSpl.huj.uh-1A	TRIDC1AG037510	442941007	442942149	Chitinase family protein
1A	1A.2	QSpl.huj.uh-1A	TRIDC1AG037520	443027419	443028112	Endo-1,3;1,4-beta-D-glucanase
1A	1A.2	QSpl.huj.uh-1A	TRIDC1AG037530	443032639	443033200	sulfotransferase 17
1A	1A.2	QSpl.huj.uh-1A	TRIDC1AG037540	443056188	443058508	ubiquinol-cytochrome C reductase UQCRX/QCR9-like family protein
1A	1A.2	QSpl.huj.uh-1A	TRIDC1AG037550	443231720	443232360	unknown function
1A	1A.2	QSpl.huj.uh-1A	TRIDC1AG037560	443262193	443263222	AWPM-19-like family protein
1A	1A.2	QSpl.huj.uh-1A	TRIDC1AG037570	443262908	443263715	GDSL esterase/lipase
1A	1A.2	QSpl.huj.uh-1A	TRIDC1AG037580	443556240	443561795	Sulfotransferase
1A	1A.2	QSpl.huj.uh-1A	TRIDC1AG037590	443672012	443676602	Cobalt transport protein
1A	1A.2	QSpl.huj.uh-1A	TRIDC1AG037600	443678654	443681355	DNA-directed RNA polymerase II subunit RPB7
1A	1A.2	QSpl.huj.uh-1A	TRIDC1AG037610	443681698	443685853	Phosphoribosylformimino-5-aminoimidazole carboxamide ribotide isomerase
1A	1A.2	QSpl.huj.uh-1A	TRIDC1AG037630	443724995	443731779	GDSL esterase/lipase
1A	1A.2	QSpl.huj.uh-1A	TRIDC1AG037640	443730670	443732344	Beta-propeller domain-containing protein, methanol dehydrogenase
1A	1A.2	QSpl.huj.uh-1A	TRIDC1AG037660	443921534	443928611	oxidoreductase, 2OG-Fe(II) oxygenase family protein
1A	1A.2	QSpl.huj.uh-1A	TRIDC1AG037670	444254608	444256760	Chaperone protein DnaJ
1A	1A.2	QSpl.huj.uh-1A	TRIDC1AG037680	444301566	444302593	Bax inhibitor-1 family protein
1A	1A.2	QSpl.huj.uh-1A	TRIDC1AG037690	444306859	444318509	Cation-transporting ATPase 5
1A	1A.2	QSpl.huj.uh-1A	TRIDC1AG037700	444787143	444788478	Mitochondrial transcription termination factor family protein
1A	1A.2	QSpl.huj.uh-1A	TRIDC1AG037710	444843664	444843940	Eukaryotic aspartyl protease family protein
1A	1A.2	QSpl.huj.uh-1A	TRIDC1AG037720	444848779	444849782	B-cell receptor-associated 31-like
1A	1A.2	QSpl.huj.uh-1A	TRIDC1AG037730	444876628	444876857	ATP synthase epsilon chain, chloroplastic
1A	1A.2	QSpl.huj.uh-1A	TRIDC1AG037740	445015650	445017434	L-gulonolactone oxidase 2
1A	1A.2	QSpl.huj.uh-1A	TRIDC1AG037750	445258393	445259916	Mitochondrial transcription termination factor family protein
1A	1A.2	QSpl.huj.uh-1A	TRIDC1AG037770	445261448	445264457	Peptide methionine sulfoxide reductase MsrB
1A	1A.2	QSpl.huj.uh-1A	TRIDC1AG037780	445262137	445265924	Cox19-like CHCH family protein
1A	1A.2	QSpl.huj.uh-1A	TRIDC1AG037790	445272646	445272878	myb domain protein 36
1A	1A.2	QSpl.huj.uh-1A	TRIDC1AG037800	445280746	445282471	resistance to phytophthora 1
1A	1A.2	QSpl.huj.uh-1A	TRIDC1AG037820	445392525	445393866	methyl-CPG-binding domain 1
1A	1A.2	QSpl.huj.uh-1A	TRIDC1AG037830	445557378	445559385	L-gulonolactone oxidase 5
1A	1A.2	QSpl.huj.uh-1A	TRIDC1AG037850	445594990	445596573	methyl-CPG-binding domain 4
1A	1A.2	QSpl.huj.uh-1A	TRIDC1AG037860	445596838	445597195	Methyl-CpG-binding domain-containing protein 4
1A	1A.2	QSpl.huj.uh-1A	TRIDC1AG037870	445905770	445914541	Pyruvate, phosphate dikinase 2
1A	1A.2	QSpl.huj.uh-1A	TRIDC1AG037890	446396921	446398597	Pyruvate, phosphate dikinase 2
1A	1A.2	QSpl.huj.uh-1A	TRIDC1AG037920	447356369	447359155	Serine/threonine-protein kinase
1A	1A.2	QSpl.huj.uh-1A	TRIDC1AG037930	447362528	447368526	Leucine-rich repeat (LRR) family protein
1A	1A.2	QSpl.huj.uh-1A	TRIDC1AG037940	448044875	448046374	Breast carcinoma-amplified sequence 3
1A	1A.2	QSpl.huj.uh-1A	TRIDC1AG037950	448280128	448282521	Cytochrome P450 superfamily protein
1A	1A.2	QSpl.huj.uh-1A	TRIDC1AG037970	448425690	448428244	Cytochrome P450 superfamily protein
1A	1A.2	QSpl.huj.uh-1A	TRIDC1AG037990	448440567	448441893	undescribed protein
1A	1A.2	QSpl.huj.uh-1A	TRIDC1AG038000	448445085	448445471	Pyrophosphate-energized proton pump 1
1A	1A.2	QSpl.huj.uh-1A	TRIDC1AG038020	448464529	448465418	Plant protein of unknown function (DUF247)
1A	1A.2	QSpl.huj.uh-1A	TRIDC1AG038040	448500588	448503018	unknown function
1A	1A.2	QSpl.huj.uh-1A	TRIDC1AG038050	448503424	448524332	Pyrimidine-specific ribonucleoside hydrolase RihA
1A	1A.2	QSpl.huj.uh-1A	TRIDC1AG038060	448706234	448707940	Pyrimidine-specific ribonucleoside hydrolase RihA
1A	1A.2	QSpl.huj.uh-1A	TRIDC1AG038080	448804014	448804649	Leucine-rich repeat receptor-like protein kinase family protein
1A	1A.2	QSpl.huj.uh-1A	TRIDC1AG038100	449074654	449075338	undescribed protein
1A	1A.2	QSpl.huj.uh-1A	TRIDC1AG038120	449105291	449109864	DDB1- and CUL4-associated factor 11
1A	1A.2	QSpl.huj.uh-1A	TRIDC1AG038130	449288868	449290379	Acetyl esterase
1A	1A.2	QSpl.huj.uh-1A	TRIDC1AG038140	449386966	449393533	Pentatricopeptide repeat-containing protein
1A	1A.2	QSpl.huj.uh-1A	TRIDC1AG038160	449905748	449917720	Squamosa promoter-binding-like protein 9
1A	1A.2	QSpl.huj.uh-1A	TRIDC1AG038170	449923475	449924358	Lipase
1A	1A.2	QSpl.huj.uh-1A	TRIDC1AG038190	450042977	450043916	RING/U-box superfamily protein
1A	1A.2	QSpl.huj.uh-1A	TRIDC1AG038200	450321048	450330316	GMP synthase [glutamine-hydrolyzing]
1A	1A.2	QSpl.huj.uh-1A	TRIDC1AG038210	450346136	450350444	1-deoxy-D-xylulose 5-phosphate synthase 1
1A	1A.2	QSpl.huj.uh-1A	TRIDC1AG038220	450964333	450966618	Ubiquitin-associated/translation elongation factor EF1B protein
1A	1A.2	QSpl.huj.uh-1A	TRIDC1AG038230	451167711	451168650	unknown function
1A	1A.2	QSpl.huj.uh-1A	TRIDC1AG038240	451248880	451261759	Inosine-uridine preferring nucleoside hydrolase family protein
1A	1A.2	QSpl.huj.uh-1A	TRIDC1AG038250	451263117	451266328	RAN GTPase activating protein 1
1A	1A.2	QSpl.huj.uh-1A	TRIDC1AG038260	451267297	451273878	unknown function
1A	1A.2	QSpl.huj.uh-1A	TRIDC1AG038270	451275816	451277200	Cysteine proteinase inhibitor 3
1A	1A.2	QSpl.huj.uh-1A	TRIDC1AG038320	451537038	451539057	FAR1-related sequence 5
1A	1A.2	QSpl.huj.uh-1A	TRIDC1AG038340	451543217	451544760	nodulin MtN21 /EamA-like transporter family protein
1A	1A.2	QSpl.huj.uh-1A	TRIDC1AG038350	451549163	451554979	microtubule-associated protein 65-2
1A	1A.2	QSpl.huj.uh-1A	TRIDC1AG038360	451817162	451818367	Pentatricopeptide repeat-containing protein
1A	1A.2	QSpl.huj.uh-1A	TRIDC1AG038370	451853070	451854159	alpha/beta-Hydrolases superfamily protein
1A	1A.2	QSpl.huj.uh-1A	TRIDC1AG038410	451864731	451865435	P-loop containing nucleoside triphosphate hydrolases superfamily protein
1A	1A.2	QSpl.huj.uh-1A	TRIDC1AG038420	451901480	451904278	Protein O-linked-mannose beta-1,4-N-acetylglucosaminyltransferase 2
1A	1A.2	QSpl.huj.uh-1A	TRIDC1AG038450	451969692	451972314	Protein NRT1/ PTR FAMILY 3.1
1A	1A.2	QSpl.huj.uh-1A	TRIDC1AG038460	452011575	452012029	alpha/beta-Hydrolases superfamily protein
1A	1A.2	QSpl.huj.uh-1A	TRIDC1AG038510	452133019	452133743	unknown function
1A	1A.2	QSpl.huj.uh-1A	TRIDC1AG038520	452140137	452142100	Protein NRT1/ PTR FAMILY 3.1
1A	1A.2	QSpl.huj.uh-1A	TRIDC1AG038540	452148747	452149461	Protein NRT1/ PTR FAMILY 3.1
1A	1A.2	QSpl.huj.uh-1A	TRIDC1AG038550	452171421	452174111	FAD/NAD(P)-binding oxidoreductase family protein
1A	1A.2	QSpl.huj.uh-1A	TRIDC1AG038590	452252108	452255024	Single-stranded nucleic acid binding R3H protein
1A	1A.2	QSpl.huj.uh-1A	TRIDC1AG038600	452427071	452427501	Plasma membrane ATPase
1A	1A.2	QSpl.huj.uh-1A	TRIDC1AG038610	452429641	452430006	Mha2
1A	1A.2	QSpl.huj.uh-1A	TRIDC1AG038620	453543991	453545021	Two-component response regulator ORR21
1A	1A.2	QSpl.huj.uh-1A	TRIDC1AG038640	453909326	453910676	Glutathione S-transferase family protein
1A	1A.2	QSpl.huj.uh-1A	TRIDC1AG038650	454140324	454141790	Mitochondrial transcription termination factor family protein
1A	1A.2	QSpl.huj.uh-1A	TRIDC1AG038660	454333849	454336743	tubulin beta chain 2
1A	1A.2	QSpl.huj.uh-1A	TRIDC1AG038690	454366565	454370538	Isopentenyl-diphosphate Delta-isomerase I
1A	1A.2	QSpl.huj.uh-1A	TRIDC1AG038700	454596987	454599624	Transcription elongation factor A protein 3
1A	1A.2	QSpl.huj.uh-1A	TRIDC1AG038790	455045415	455048747	Disease resistance protein
1A	1A.2	QSpl.huj.uh-1A	TRIDC1AG038800	455049998	455052924	receptor-like protein kinase 2
1A	1A.2	QSpl.huj.uh-1A	TRIDC1AG038820	455075645	455077804	Heavy metal transport/detoxification superfamily protein
1A	1A.2	QSpl.huj.uh-1A	TRIDC1AG038830	455152499	455157319	beta-hexosaminidase 3
1A	1A.2	QSpl.huj.uh-1A	TRIDC1AG038840	455355837	455358514	Serine/threonine-protein kinase
1A	1A.2	QSpl.huj.uh-1A	TRIDC1AG038860	455783115	455784015	LOB domain-containing protein 10
1A	1A.2	QSpl.huj.uh-1A	TRIDC1AG038870	456032907	456034283	unknown function
1A	1A.2	QSpl.huj.uh-1A	TRIDC1AG038880	456032909	456036625	undescribed protein
1A	1A.2	QSpl.huj.uh-1A	TRIDC1AG038890	456276382	456282024	regulatory particle non-ATPase 13
1A	1A.2	QSpl.huj.uh-1A	TRIDC1AG038900	456568291	456573184	Protease Do-like 9
1A	1A.2	QSpl.huj.uh-1A	TRIDC1AG038910	456574235	456574960	Thioredoxin superfamily protein
1A	1A.2	QSpl.huj.uh-1A	TRIDC1AG038920	456580673	456583588	RPA-interacting protein A
1A	1A.2	QSpl.huj.uh-1A	TRIDC1AG038940	456753656	456759503	DNA topoisomerase 2
1A	1A.2	QSpl.huj.uh-1A	TRIDC1AG038950	456761499	456763958	unknown function
1A	1A.2	QSpl.huj.uh-1A	TRIDC1AG039000	457270116	457275745	RAB GDP dissociation inhibitor 2
1A	1A.2	QSpl.huj.uh-1A	TRIDC1AG039010	457879372	457880945	calcineurin B-like protein 9
1A	1A.2	QSpl.huj.uh-1A	TRIDC1AG039020	457881412	457884832	GDSL esterase/lipase 7
1A	1A.2	QSpl.huj.uh-1A	TRIDC1AG039030	458106247	458108245	MLO-like protein 1
1A	1A.2	QSpl.huj.uh-1A	TRIDC1AG039040	458535910	458536935	unknown function
1A	1A.2	QSpl.huj.uh-1A	TRIDC1AG039050	458538453	458540512	Pentatricopeptide repeat-containing protein
1A	1A.2	QSpl.huj.uh-1A	TRIDC1AG039060	458547900	458549405	UDP-Glycosyltransferase superfamily protein
1A	1A.2	QSpl.huj.uh-1A	TRIDC1AG039070	458625957	458626650	unknown function
1A	1A.2	QSpl.huj.uh-1A	TRIDC1AG039080	458626709	458628731	NAC domain containing protein 35
1A	1A.2	QSpl.huj.uh-1A	TRIDC1AG039090	458930329	458931042	Histone superfamily protein
1A	1A.2	QSpl.huj.uh-1A	TRIDC1AG039100	458933252	458934338	Histone superfamily protein
1A	1A.2	QSpl.huj.uh-1A	TRIDC1AG039110	458935007	458936430	Alpha/beta-hydrolase-like protein
1A	1A.2	QSpl.huj.uh-1A	TRIDC1AG039130	459153475	459161247	PHD finger protein ALFIN-LIKE 5
1A	1A.2	QSpl.huj.uh-1A	TRIDC1AG039150	459164550	459168337	Protein root UVB sensitive 6
1A	1A.2	QSpl.huj.uh-1A	TRIDC1AG039170	459612076	459612684	Cold shock protein 1
1A	1A.2	QSpl.huj.uh-1A	TRIDC1AG039200	460206397	460206696	Cold shock protein 1
1A	1A.2	QSpl.huj.uh-1A	TRIDC1AG039230	460217925	460219821	RNA-binding KH domain-containing protein
1A	1A.2	QSpl.huj.uh-1A	TRIDC1AG039240	460481060	460485497	MADS-box transcription factor 21
1A	1A.2	QSpl.huj.uh-1A	TRIDC1AG039250	460491267	460495090	unknown function
1A	1A.2	QSpl.huj.uh-1A	TRIDC1AG039270	460650197	460650505	GDSL esterase/lipase
1A	1A.2	QSpl.huj.uh-1A	TRIDC1AG039300	460657790	460659525	DNA/RNA helicase protein
1A	1A.2	QSpl.huj.uh-1A	TRIDC1AG039310	460768906	460771548	unknown function
1A	1A.2	QSpl.huj.uh-1A	TRIDC1AG039320	460774547	460775165	Ethylene-responsive transcription factor 5
1A	1A.2	QSpl.huj.uh-1A	TRIDC1AG039330	460821621	460827091	BEST Arabidopsis thaliana protein match is: TPX2 (targeting protein for Xklp2) protein family .
1A	1A.2	QSpl.huj.uh-1A	TRIDC1AG039340	460828846	460831162	CYTOCHROME C-1
1A	1A.2	QSpl.huj.uh-1A	TRIDC1AG039350	460829666	460830926	undescribed protein
1A	1A.2	QSpl.huj.uh-1A	TRIDC1AG039360	461191204	461191494	zinc ion binding;DNA binding
1A	1A.2	QSpl.huj.uh-1A	TRIDC1AG039370	461206711	461207281	Protein of unknown function, DUF538
1A	1A.2	QSpl.huj.uh-1A	TRIDC1AG039380	461370672	461373788	gibberellin 20 oxidase 2
1A	1A.2	QSpl.huj.uh-1A	TRIDC1AG039400	461457155	461457752	NAC domain protein,
1A	1A.2	QSpl.huj.uh-1A	TRIDC1AG039410	461549062	461553730	WD repeat-containing protein 48 homolog
1A	1A.2	QSpl.huj.uh-1A	TRIDC1AG039420	461571332	461573263	pectinesterase family protein
1A	1A.2	QSpl.huj.uh-1A	TRIDC1AG039430	461578433	461584233	DNA helicase MCM8
1A	1A.2	QSpl.huj.uh-1A	TRIDC1AG039440	461723977	461724184	myb domain protein 9
1A	1A.2	QSpl.huj.uh-1A	TRIDC1AG039450	461796050	461805463	wound-responsive family protein
1A	1A.2	QSpl.huj.uh-1A	TRIDC1AG039470	461806364	461809909	unknown function
1A	1A.2	QSpl.huj.uh-1A	TRIDC1AG039480	462271547	462275560	receptor kinase 2
1A	1A.2	QSpl.huj.uh-1A	TRIDC1AG039490	462271774	462273450	MADS-box transcription factor 4
1A	1A.2	QSpl.huj.uh-1A	TRIDC1AG039500	462612033	462615361	amino acid permease 3
1A	1A.2	QSpl.huj.uh-1A	TRIDC1AG039510	462662178	462666712	Cytochrome P450 superfamily protein
1A	1A.2	QSpl.huj.uh-1A	TRIDC1AG039520	462667643	462671775	Magnesium transporter NIPA2
1A	1A.2	QSpl.huj.uh-1A	TRIDC1AG039530	462877787	462881448	Protein of unknown function (DUF630 and DUF632)
1A	1A.2	QSpl.huj.uh-1A	TRIDC1AG039550	462983760	462988068	F-box/LRR-repeat protein 2
1A	1A.2	QSpl.huj.uh-1A	TRIDC1AG039560	463029847	463036107	dual specificity protein phosphatase family protein
1A	1A.2	QSpl.huj.uh-1A	TRIDC1AG039570	463040081	463040791	Disease resistance-responsive (dirigent-like protein) family protein
1A	1A.2	QSpl.huj.uh-1A	TRIDC1AG039580	463231147	463232385	60S ribosomal protein L7a
1A	1A.2	QSpl.huj.uh-1A	TRIDC1AG039610	463242812	463246077	Bidirectional sugar transporter N3
1A	1A.2	QSpl.huj.uh-1A	TRIDC1AG039620	463340958	463341726	undescribed protein
1A	1A.2	QSpl.huj.uh-1A	TRIDC1AG039630	463366913	463367646	unknown function
1A	1A.2	QSpl.huj.uh-1A	TRIDC1AG039640	463404960	463405713	unknown function
1A	1A.2	QSpl.huj.uh-1A	TRIDC1AG039650	463729539	463730277	undescribed protein
1A	1A.2	QSpl.huj.uh-1A	TRIDC1AG039670	463735086	463735884	undescribed protein
1A	1A.2	QSpl.huj.uh-1A	TRIDC1AG039680	463740594	463741391	undescribed protein
1A	1A.2	QSpl.huj.uh-1A	TRIDC1AG039690	463756576	463757404	undescribed protein
1A	1A.2	QSpl.huj.uh-1A	TRIDC1AG039720	463934868	463936568	Phospholipase A1-II 7
1A	1A.2	QSpl.huj.uh-1A	TRIDC1AG039730	463936652	463937240	Phospholipase A1-II 7
1A	1A.2	QSpl.huj.uh-1A	TRIDC1AG039740	464032412	464033926	Calcium-transporting ATPase 4, endoplasmic reticulum-type
1A	1A.2	QSpl.huj.uh-1A	TRIDC1AG039750	464037838	464040356	Phospholipase A1-II 7
1A	1A.2	QSpl.huj.uh-1A	TRIDC1AG039760	464166211	464168144	ENTH/ANTH/VHS superfamily protein
1A	1A.2	QSpl.huj.uh-1A	TRIDC1AG039770	464172683	464176686	NAC domain containing protein 103
1A	1A.2	QSpl.huj.uh-1A	TRIDC1AG039780	464361457	464362466	undescribed protein
1A	1A.2	QSpl.huj.uh-1A	TRIDC1AG039800	464400585	464404515	TRICHOME BIREFRINGENCE-LIKE 7
1A	1A.2	QSpl.huj.uh-1A	TRIDC1AG039810	464405303	464410616	Hexosyltransferase
1A	1A.2	QSpl.huj.uh-1A	TRIDC1AG039830	464540664	464542395	unknown function
1A	1A.2	QSpl.huj.uh-1A	TRIDC1AG039840	464563939	464564484	unknown function
1A	1A.2	QSpl.huj.uh-1A	TRIDC1AG039850	464721949	464723568	Octicosapeptide/Phox/Bem1p family protein
1A	1A.2	QSpl.huj.uh-1A	TRIDC1AG039860	464723921	464724514	undescribed protein
1A	1A.2	QSpl.huj.uh-1A	TRIDC1AG039870	464792615	464793415	Disease resistance protein
1A	1A.2	QSpl.huj.uh-1A	TRIDC1AG039880	464801938	464802326	Beta-1,3-galactosyltransferase 7
1A	1A.2	QSpl.huj.uh-1A	TRIDC1AG039890	464814099	464825159	Splicing factor 3B subunit 4
1A	1A.2	QSpl.huj.uh-1A	TRIDC1AG039900	464986534	464987470	DNAJ homologue 3
1A	1A.2	QSpl.huj.uh-1A	TRIDC1AG039910	465119171	465121224	beta-galactosidase 16
1A	1A.2	QSpl.huj.uh-1A	TRIDC1AG039930	465147890	465148550	Adenine nucleotide alpha hydrolases-like superfamily protein
1A	1A.2	QSpl.huj.uh-1A	TRIDC1AG039950	465199327	465205217	Potassium channel AKT2
1A	1A.2	QSpl.huj.uh-1A	TRIDC1AG039960	465451805	465452587	undescribed protein
1A	1A.2	QSpl.huj.uh-1A	TRIDC1AG039990	465552143	465552472	undescribed protein
1A	1A.2	QSpl.huj.uh-1A	TRIDC1AG040010	465626392	465632239	unknown function
1A	1A.2	QSpl.huj.uh-1A	TRIDC1AG040030	465654773	465656298	Isoflavone reductase-like protein
1A	1A.2	QSpl.huj.uh-1A	TRIDC1AG040040	465704970	465707810	Sec14p-like phosphatidylinositol transfer family protein
1A	1A.2	QSpl.huj.uh-1A	TRIDC1AG040050	465783836	465784274	Carboxymethylenebutenolidase homolog
1A	1A.2	QSpl.huj.uh-1A	TRIDC1AG040060	465826822	465828709	C2 calcium/lipid-binding plant phosphoribosyltransferase family protein
1A	1A.2	QSpl.huj.uh-1A	TRIDC1AG040090	465910739	465911610	myb domain protein 4
1A	1A.2	QSpl.huj.uh-1A	TRIDC1AG040100	465972663	465974395	alpha/beta-Hydrolases superfamily protein
1A	1A.2	QSpl.huj.uh-1A	TRIDC1AG040110	466238425	466240908	Deoxycytidine kinase
1A	1A.2	QSpl.huj.uh-1A	TRIDC1AG040120	466248029	466255453	Protein of unknown function (DUF668)
1A	1A.2	QSpl.huj.uh-1A	TRIDC1AG040130	466255557	466258022	Ribosome biogenesis GTPase A
1A	1A.2	QSpl.huj.uh-1A	TRIDC1AG040140	466375445	466377199	Amidophosphoribosyltransferase
1A	1A.2	QSpl.huj.uh-1A	TRIDC1AG040150	466377705	466378373	Protein NRT1/ PTR FAMILY 5.10
1A	1A.2	QSpl.huj.uh-1A	TRIDC1AG040170	466383927	466384666	Protein NRT1/ PTR FAMILY 5.10
1A	1A.2	QSpl.huj.uh-1A	TRIDC1AG040220	466513736	466515452	HXXXD-type acyl-transferase family protein
1A	1A.2	QSpl.huj.uh-1A	TRIDC1AG040230	466539518	466540479	Gibberellin-regulated family protein
1A	1A.2	QSpl.huj.uh-1A	TRIDC1AG040240	466545663	466546397	Gibberellin-regulated family protein
1A	1A.2	QSpl.huj.uh-1A	TRIDC1AG040250	466671211	466673293	unknown function
1A	1A.2	QSpl.huj.uh-1A	TRIDC1AG040260	466677752	466681718	aspartate aminotransferase
1A	1A.2	QSpl.huj.uh-1A	TRIDC1AG040270	467241182	467241711	Coiled-coil domain-containing protein 47
1A	1A.2	QSpl.huj.uh-1A	TRIDC1AG040280	467245076	467246979	Transmembrane protein 18
1A	1A.2	QSpl.huj.uh-1A	TRIDC1AG040290	467247539	467255533	Abhydrolase domain-containing protein 1
1A	1A.2	QSpl.huj.uh-1A	TRIDC1AG040300	467273134	467274706	Subtilisin-like protease SBT3.17
1A	1A.2	QSpl.huj.uh-1A	TRIDC1AG040320	467302873	467306511	Protein kinase superfamily protein
1A	1A.2	QSpl.huj.uh-1A	TRIDC1AG040330	467347026	467347702	unknown function
1A	1A.2	QSpl.huj.uh-1A	TRIDC1AG040340	467351077	467351417	unknown function
1A	1A.2	QSpl.huj.uh-1A	TRIDC1AG040360	467509266	467510297	unknown function
1A	1A.2	QSpl.huj.uh-1A	TRIDC1AG040390	467678028	467678922	Alpha-1,4-glucan-protein synthase [UDP-forming]
1A	1A.2	QSpl.huj.uh-1A	TRIDC1AG040450	467708653	467708976	unknown function
1A	1A.2	QSpl.huj.uh-1A	TRIDC1AG040480	467765710	467767934	Subtilisin-like protease
1A	1A.2	QSpl.huj.uh-1A	TRIDC1AG040490	467902882	467904597	Protein kinase superfamily protein
1A	1A.2	QSpl.huj.uh-1A	TRIDC1AG040500	467915610	467921474	Protein S-acyltransferase 8
1A	1A.2	QSpl.huj.uh-1A	TRIDC1AG040510	467968459	467970358	Ethylene-responsive transcription factor 1
1A	1A.2	QSpl.huj.uh-1A	TRIDC1AG040530	467974478	467979181	like COV 2
1A	1A.2	QSpl.huj.uh-1A	TRIDC1AG040540	467985381	467990161	polypyrimidine tract-binding protein 3
1A	1A.2	QSpl.huj.uh-1A	TRIDC1AG040560	467999103	467999726	undescribed protein
1A	1A.2	QSpl.huj.uh-1A	TRIDC1AG040570	468000917	468002909	Protein YIPF
1A	1A.2	QSpl.huj.uh-1A	TRIDC1AG040580	468418871	468421712	AP-3 complex subunit mu
1A	1A.2	QSpl.huj.uh-1A	TRIDC1AG040610	468903971	468904942	bZIP transcription factor 27
1A	1A.2	QSpl.huj.uh-1A	TRIDC1AG040680	468934494	468935418	Tubby-like F-box protein 8
1A	1A.2	QSpl.huj.uh-1A	TRIDC1AG040710	469199835	469202432	U6 snRNA-associated Sm-like protein LSm3
1A	1A.2	QSpl.huj.uh-1A	TRIDC1AG040720	469202727	469204479	Inorganic pyrophosphatase
1A	1A.2	QSpl.huj.uh-1A	TRIDC1AG040730	469209796	469212454	receptor kinase 2
1A	1A.2	QSpl.huj.uh-1A	TRIDC1AG040750	469281554	469282854	Fructose-1,6-bisphosphatase class 1
1A	1A.2	QSpl.huj.uh-1A	TRIDC1AG040770	470657022	470657714	Histone superfamily protein
1A	1A.2	QSpl.huj.uh-1A	TRIDC1AG040780	470663981	470664756	actin 7
1A	1A.2	QSpl.huj.uh-1A	TRIDC1AG040790	470896530	470898187	Pentatricopeptide repeat-containing protein
1A	1A.2	QSpl.huj.uh-1A	TRIDC1AG040810	470921254	470922624	U-box domain-containing protein
1A	1A.2	QSpl.huj.uh-1A	TRIDC1AG040840	471368532	471369470	DOF zinc finger protein 1
1A	1A.2	QSpl.huj.uh-1A	TRIDC1AG040850	471423365	471424617	NC domain-containing protein-related
1A	1A.2	QSpl.huj.uh-1A	TRIDC1AG040860	471428643	471431077	histone deacetylase 8
1A	1A.2	QSpl.huj.uh-1A	TRIDC1AG040870	471446946	471453545	Plant protein of unknown function (DUF641)
1A	1A.2	QSpl.huj.uh-1A	TRIDC1AG040890	471607849	471613328	serine/threonine protein kinase 2
1A	1A.2	QSpl.huj.uh-1A	TRIDC1AG040900	471660412	471660945	Ovate family protein
1A	1A.2	QSpl.huj.uh-1A	TRIDC1AG040930	471678447	471678946	Transcription repressor OFP13
1A	1A.2	QSpl.huj.uh-1A	TRIDC1AG040960	472266957	472268075	response to karrikin
1A	1A.2	QSpl.huj.uh-1A	TRIDC1AG040990	472674683	472675495	myb-like transcription factor family protein
1A	1A.2	QSpl.huj.uh-1A	TRIDC1AG041010	473197560	473198729	NAC domain protein,
1A	1A.2	QSpl.huj.uh-1A	TRIDC1AG041020	473241332	473246452	Protein transport protein SEC24-2
1A	1A.2	QSpl.huj.uh-1A	TRIDC1AG041050	473389687	473392173	Glucan endo-1,3-beta-glucosidase 14
1A	1A.2	QSpl.huj.uh-1A	TRIDC1AG041070	473396930	473398166	ferredoxin 3
1A	1A.2	QSpl.huj.uh-1A	TRIDC1AG041080	473399033	473403403	Syntaxin/t-SNARE family protein
1A	1A.2	QSpl.huj.uh-1A	TRIDC1AG041090	473412515	473416445	Cell division protein FtsZ
1A	1A.2	QSpl.huj.uh-1A	TRIDC1AG041100	473579995	473584948	transcription factor-related
1A	1A.2	QSpl.huj.uh-1A	TRIDC1AG041130	473975886	473977782	Solute carrier family 35 member F1
1A	1A.2	QSpl.huj.uh-1A	TRIDC1AG041150	474044588	474046213	DNA (Cytosine-5)-methyltransferase 1
1A	1A.2	QSpl.huj.uh-1A	TRIDC1AG041170	474047593	474050134	Nuclear pore complex protein
1A	1A.2	QSpl.huj.uh-1A	TRIDC1AG041180	474077252	474082104	Solute carrier family 35 member F2
1A	1A.2	QSpl.huj.uh-1A	TRIDC1AG041200	474085040	474085288	ORF41g
1A	1A.2	QSpl.huj.uh-1A	TRIDC1AG041210	474289294	474291619	unknown function
1A	1A.2	QSpl.huj.uh-1A	TRIDC1AG041240	474874737	474876848	undescribed protein
1A	1A.2	QSpl.huj.uh-1A	TRIDC1AG041260	474897055	474899511	Protein BUD31 homolog 2
1A	1A.2	QSpl.huj.uh-1A	TRIDC1AG041270	474924516	474929011	unknown function
1A	1A.2	QSpl.huj.uh-1A	TRIDC1AG041310	474978833	474980702	unknown function
1A	1A.2	QSpl.huj.uh-1A	TRIDC1AG041320	475414772	475416748	F-box domain containing protein
1A	1A.2	QSpl.huj.uh-1A	TRIDC1AG041330	475643870	475645109	rRNA N-glycosidase
1A	1A.2	QSpl.huj.uh-1A	TRIDC1AG041340	475646137	475656944	Transcriptional activator DEMETER
1A	1A.2	QSpl.huj.uh-1A	TRIDC1AG041350	476190437	476190899	undescribed protein
1A	1A.2	QSpl.huj.uh-1A	TRIDC1AG041370	476195666	476196852	S-adenosyl-L-methionine-dependent methyltransferases superfamily protein
1A	1A.2	QSpl.huj.uh-1A	TRIDC1AG041380	476199181	476206105	Arginyl-tRNA--protein transferase 1
1A	1A.2	QSpl.huj.uh-1A	TRIDC1AG041390	476207661	476210992	Carbohydrate-binding-like fold
1A	1A.2	QSpl.huj.uh-1A	TRIDC1AG041400	476216399	476217042	Pleckstrin homology (PH) domain superfamily protein
1A	1A.2	QSpl.huj.uh-1A	TRIDC1AG041410	476223233	476227108	Auxin transporter-like protein 2
1A	1A.2	QSpl.huj.uh-1A	TRIDC1AG041420	476242235	476242876	unknown function
1A	1A.2	QSpl.huj.uh-1A	TRIDC1AG041430	476265668	476266401	Tetratricopeptide repeat (TPR)-like superfamily protein
1A	1A.2	QSpl.huj.uh-1A	TRIDC1AG041440	476397244	476404735	glycerol-3-phosphate acyltransferase 6
1A	1A.2	QSpl.huj.uh-1A	TRIDC1AG041450	476406786	476407240	HXXXD-type acyl-transferase family protein
1A	1A.2	QSpl.huj.uh-1A	TRIDC1AG041460	476425888	476426989	myb-like transcription factor family protein
1A	1A.2	QSpl.huj.uh-1A	TRIDC1AG041480	476581926	476587284	Translation elongation factor EF1A/initiation factor IF2gamma family protein
1A	1A.2	QSpl.huj.uh-1A	TRIDC1AG041500	476652068	476655230	Beta-glucosidase C
1A	1A.2	QSpl.huj.uh-1A	TRIDC1AG041510	476709261	476712675	Coronatine-insensitive protein homolog 1b
1A	1A.2	QSpl.huj.uh-1A	TRIDC1AG041540	476800071	476802008	Protein of unknown function (DUF740)
1A	1A.2	QSpl.huj.uh-1A	TRIDC1AG041550	477305505	477305888	phosphate transporter 4;2
1A	1A.2	QSpl.huj.uh-1A	TRIDC1AG041570	478935089	478936631	Pentatricopeptide repeat-containing protein
1A	1A.2	QSpl.huj.uh-1A	TRIDC1AG041580	478941466	478942797	LSD1 zinc finger family protein
1A	1A.2	QSpl.huj.uh-1A	TRIDC1AG041590	479002931	479009877	Ataxin-3 homolog
1A	1A.2	QSpl.huj.uh-1A	TRIDC1AG041600	479047948	479048541	Cytochrome c biogenesis protein CcsA
1A	1A.2	QSpl.huj.uh-1A	TRIDC1AG041620	479049529	479053303	O-fucosyltransferase family protein
1A	1A.2	QSpl.huj.uh-1A	TRIDC1AG041630	479056394	479058080	Yos1-like protein
1A	1A.2	QSpl.huj.uh-1A	TRIDC1AG041700	479642801	479648556	ankyrin repeat family protein
1A	1A.2	QSpl.huj.uh-1A	TRIDC1AG041730	479724501	479727556	RING/FYVE/PHD zinc finger superfamily protein
1A	1A.2	QSpl.huj.uh-1A	TRIDC1AG041740	479728464	479732125	Phosphatidylinositol:ceramide inositolphosphotransferase
1A	1A.2	QSpl.huj.uh-1A	TRIDC1AG041770	480259538	480260023	unknown function
1A	1A.2	QSpl.huj.uh-1A	TRIDC1AG041790	480352563	480356683	guanylyl cyclase 1
1A	1A.2	QSpl.huj.uh-1A	TRIDC1AG041810	480448814	480451638	Adenine nucleotide alpha hydrolases-like superfamily protein
1A	1A.2	QSpl.huj.uh-1A	TRIDC1AG041820	480533987	480536719	DNA replication complex GINS protein PSF1
1A	1A.2	QSpl.huj.uh-1A	TRIDC1AG041830	480541137	480541390	Cytochrome b6-f complex subunit 4
1A	1A.2	QSpl.huj.uh-1A	TRIDC1AG041850	480593368	480596537	ROP guanine nucleotide exchange factor 5
1A	1A.2	QSpl.huj.uh-1A	TRIDC1AG041860	480633658	480636578	unknown function
1A	1A.2	QSpl.huj.uh-1A	TRIDC1AG041880	481509639	481510212	BEL1-like homeodomain 8
1A	1A.2	QSpl.huj.uh-1A	TRIDC1AG041910	481680520	481681748	Microtubule-binding protein TANGLED1
1A	1A.2	QSpl.huj.uh-1A	TRIDC1AG041920	481770953	481772659	BHLH transcription factor
1A	1A.2	QSpl.huj.uh-1A	TRIDC1AG041940	481779903	481793242	Gamma-glutamyl phosphate reductase
1A	1A.2	QSpl.huj.uh-1A	TRIDC1AG041970	482242539	482247649	respiratory burst oxidase homolog B
1A	1A.2	QSpl.huj.uh-1A	TRIDC1AG041990	482410453	482414262	prenylated RAB acceptor 1.A3
1A	1A.2	QSpl.huj.uh-1A	TRIDC1AG042000	482414744	482417860	uracil phosphoribosyltransferase
1A	1A.2	QSpl.huj.uh-1A	TRIDC1AG042010	482609508	482612732	Protein YIPF
1A	1A.2	QSpl.huj.uh-1A	TRIDC1AG042030	482613269	482614390	Mitochondrial glycoprotein family protein
1A	1A.2	QSpl.huj.uh-1A	TRIDC1AG042050	482626637	482628015	Aldo-keto reductase family 4 member C9
1A	1A.2	QSpl.huj.uh-1A	TRIDC1AG042060	482634042	482636247	Aldo-keto reductase family 4 member C9
1A	1A.2	QSpl.huj.uh-1A	TRIDC1AG042080	482652453	482656385	Aldo-keto reductase family 4 member C9
1A	1A.2	QSpl.huj.uh-1A	TRIDC1AG042100	482664589	482665843	Aldo-keto reductase family 4 member C9
1A	1A.2	QSpl.huj.uh-1A	TRIDC1AG042110	482669746	482670964	Phytol kinase 1, chloroplastic
1A	1A.2	QSpl.huj.uh-1A	TRIDC1AG042120	482670849	482672882	Aldo-keto reductase family 4 member C9
1A	1A.2	QSpl.huj.uh-1A	TRIDC1AG042140	482788528	482790396	CASP-like protein 16
1A	1A.2	QSpl.huj.uh-1A	TRIDC1AG042150	482791286	482793258	unknown function
1A	1A.2	QSpl.huj.uh-1A	TRIDC1AG042160	482794600	482794935	cytochrome-c oxidases;electron carriers
1A	1A.2	QSpl.huj.uh-1A	TRIDC1AG042170	482795122	482798621	Tetratricopeptide repeat (TPR)-like superfamily protein
1A	1A.3	QdfTkw.huj.uh-1A	TRIDC1AG054070	545040199	545041225	Histone H2B.2
1A	1A.3	QdfTkw.huj.uh-1A	TRIDC1AG054080	545042097	545053015	DNA-binding protein DDB_G0278111
1A	1A.3	QdfTkw.huj.uh-1A	TRIDC1AG054090	545048548	545049437	Histone H2B.2
1A	1A.3	QdfTkw.huj.uh-1A	TRIDC1AG054100	545053123	545053737	unknown function
1A	1A.3	QdfTkw.huj.uh-1A	TRIDC1AG054110	545128628	545129582	Transcription initiation factor IIB
1A	1A.3	QdfTkw.huj.uh-1A	TRIDC1AG054120	545133708	545141848	Lipid A export ATP-binding/permease protein MsbA
1A	1A.3	QdfTkw.huj.uh-1A	TRIDC1AG054130	545317587	545318909	pentatricopeptide repeat 336
1A	1A.3	QdfTkw.huj.uh-1A	TRIDC1AG054140	545319784	545322024	Acid phosphatase/vanadium-dependent haloperoxidase-related protein
1A	1A.3	QdfTkw.huj.uh-1A	TRIDC1AG054180	545589580	545590640	3-ketoacyl-CoA synthase 2
1A	1A.3	QdfTkw.huj.uh-1A	TRIDC1AG054200	545903258	545903686	undescribed protein
1A	1A.3	QdfTkw.huj.uh-1A	TRIDC1AG054220	545938362	545943562	PIF1 helicase
1A	1A.3	QdfTkw.huj.uh-1A	TRIDC1AG054240	545966383	545967698	unknown function
1A	1A.3	QdfTkw.huj.uh-1A	TRIDC1AG054250	546159402	546160503	Chlorophyll a-b binding protein 3C, chloroplastic
1A	1A.3	QdfTkw.huj.uh-1A	TRIDC1AG054260	546163289	546256297	Glutamine--tRNA ligase
1A	1A.3	QdfTkw.huj.uh-1A	TRIDC1AG054270	546224614	546225540	Chlorophyll a-b binding protein 3C, chloroplastic
1A	1A.3	QdfTkw.huj.uh-1A	TRIDC1AG054280	546248386	546248683	Chlorophyll a-b binding protein, chloroplastic
1A	1A.3	QdfTkw.huj.uh-1A	TRIDC1AG054290	546264132	546265875	RmlC-like cupins superfamily protein
1A	1A.3	QdfTkw.huj.uh-1A	TRIDC1AG054300	546287933	546291193	Phosphoethanolamine N-methyltransferase 1
1A	1A.3	QdfTkw.huj.uh-1A	TRIDC1AG054310	546300948	546307962	ENTH/ANTH/VHS superfamily protein
1A	1A.3	QdfTkw.huj.uh-1A	TRIDC1AG054320	546313785	546323070	Protein kinase superfamily protein
1A	1A.3	QdfTkw.huj.uh-1A	TRIDC1AG054340	546377016	546379864	Splicing factor 3B subunit 5
1A	1A.3	QdfTkw.huj.uh-1A	TRIDC1AG054350	546380260	546381000	MaoC family dehydratase
1A	1A.3	QdfTkw.huj.uh-1A	TRIDC1AG054360	546386995	546387491	alcohol dehydrogenase 1
1A	1A.3	QdfTkw.huj.uh-1A	TRIDC1AG054370	546498444	546506561	protein kinase family protein
1A	1A.3	QdfTkw.huj.uh-1A	TRIDC1AG054380	546586653	546586856	ROTUNDIFOLIA like 17
1A	1A.3	QdfTkw.huj.uh-1A	TRIDC1AG054390	546669722	546669932	ROTUNDIFOLIA like 17
1A	1A.3	QdfTkw.huj.uh-1A	TRIDC1AG054400	546681489	546681690	ROTUNDIFOLIA like 15
1A	1A.3	QdfTkw.huj.uh-1A	TRIDC1AG054430	546881375	546881558	Ethylene-responsive transcription factor 1
1A	1A.3	QdfTkw.huj.uh-1A	TRIDC1AG054450	546900323	546901847	Ethylene-responsive transcription factor 4
1A	1A.3	QdfTkw.huj.uh-1A	TRIDC1AG054460	546944213	546944710	undescribed protein
1A	1A.3	QdfTkw.huj.uh-1A	TRIDC1AG054470	546950492	546950959	undescribed protein
1A	1A.3	QdfTkw.huj.uh-1A	TRIDC1AG054480	546953398	546953850	undescribed protein
1A	1A.3	QdfTkw.huj.uh-1A	TRIDC1AG054490	546958524	546962861	Hexosyltransferase
1A	1A.3	QdfTkw.huj.uh-1A	TRIDC1AG054500	546965871	546966301	undescribed protein
1A	1A.3	QdfTkw.huj.uh-1A	TRIDC1AG054510	546969180	546969645	undescribed protein
1A	1A.3	QdfTkw.huj.uh-1A	TRIDC1AG054520	546972240	546972726	undescribed protein
1A	1A.3	QdfTkw.huj.uh-1A	TRIDC1AG054530	546973164	546976253	F-box family protein
1A	1A.3	QdfTkw.huj.uh-1A	TRIDC1AG054550	547095039	547095250	30S ribosomal protein S19, chloroplastic
1A	1A.3	QdfTkw.huj.uh-1A	TRIDC1AG054590	547443329	547444755	F-box family protein
1A	1A.3	QdfTkw.huj.uh-1A	TRIDC1AG054600	547474524	547478224	E3 ubiquitin-protein ligase SINAT2
1A	1A.3	QdfTkw.huj.uh-1A	TRIDC1AG054610	547479658	547481496	undescribed protein
1A	1A.3	QdfTkw.huj.uh-1A	TRIDC1AG054650	547570919	547576742	Protein phosphatase PTC7 homolog
1A	1A.3	QdfTkw.huj.uh-1A	TRIDC1AG054660	547577434	547578309	unknown function
1A	1A.3	QdfTkw.huj.uh-1A	TRIDC1AG054670	547590013	547591095	hydroxyproline-rich glycoprotein family protein
1A	1A.3	QdfTkw.huj.uh-1A	TRIDC1AG054680	547675507	547679207	Peptidyl-tRNA hydrolase family protein
1A	1A.3	QdfTkw.huj.uh-1A	TRIDC1AG054690	547679901	547681625	Threonine synthase
1A	1A.3	QdfTkw.huj.uh-1A	TRIDC1AG054700	547723884	547725051	AP2/B3 transcription factor family protein
1A	1A.3	QdfTkw.huj.uh-1A	TRIDC1AG054710	547762339	547765302	AP2/B3 transcription factor family protein
1A	1A.3	QdfTkw.huj.uh-1A	TRIDC1AG054720	547789722	547792254	AP2/B3 transcription factor family protein
1A	1A.3	QdfTkw.huj.uh-1A	TRIDC1AG054760	547884274	547885715	Protein FAR1-RELATED SEQUENCE 3
1A	1A.3	QdfTkw.huj.uh-1A	TRIDC1AG054770	547971656	547973585	AFG1-like ATPase family protein
1A	1A.3	QdfTkw.huj.uh-1A	TRIDC1AG054780	548025095	548026016	BES1/BZR1 homolog 2
1A	1A.3	QdfTkw.huj.uh-1A	TRIDC1AG054800	548097986	548099635	myb domain protein 98
1A	1A.3	QdfTkw.huj.uh-1A	TRIDC1AG054850	548288812	548289446	Pentatricopeptide repeat-containing protein
1A	1A.3	QdfTkw.huj.uh-1A	TRIDC1AG054870	548304950	548306527	homeobox-leucine zipper protein 3
1A	1A.3	QdfTkw.huj.uh-1A	TRIDC1AG054880	548314066	548316651	lipid phosphate phosphatase 2
1A	1A.3	QdfTkw.huj.uh-1A	TRIDC1AG054890	548364174	548364561	phospholipase D P2
1A	1A.3	QdfTkw.huj.uh-1A	TRIDC1AG054910	548424416	548427275	RING/U-box superfamily protein
1A	1A.3	QdfTkw.huj.uh-1A	TRIDC1AG054920	548430550	548434228	serine/threonine protein phosphatase 2A
1A	1A.3	QdfTkw.huj.uh-1A	TRIDC1AG054940	548487892	548488879	Disease resistance protein (CC-NBS-LRR class) family
1A	1A.3	QdfTkw.huj.uh-1A	TRIDC1AG054950	548489322	548492581	unknown function
1A	1A.3	QdfTkw.huj.uh-1A	TRIDC1AG054980	548512495	548513502	Disease resistance protein (CC-NBS-LRR class) family
1A	1A.3	QdfTkw.huj.uh-1A	TRIDC1AG054990	548513709	548514682	Disease resistance protein RGA2
1A	1A.3	QdfTkw.huj.uh-1A	TRIDC1AG055010	548520511	548521547	Reticulon family protein
1A	1A.3	QdfTkw.huj.uh-1A	TRIDC1AG055030	548705767	548714026	polyubiquitin 10
1A	1A.3	QdfTkw.huj.uh-1A	TRIDC1AG055050	548730331	548730975	Non-specific lipid-transfer protein 2
1A	1A.3	QdfTkw.huj.uh-1A	TRIDC1AG055060	548755217	548755711	Non-specific lipid-transfer protein 2
1A	1A.3	QdfTkw.huj.uh-1A	TRIDC1AG055070	548763933	548764385	Non-specific lipid-transfer protein 2
1A	1A.3	QdfTkw.huj.uh-1A	TRIDC1AG055080	548776211	548776940	Non-specific lipid-transfer protein 2
1A	1A.3	QdfTkw.huj.uh-1A	TRIDC1AG055090	548780277	548780451	Non-specific lipid-transfer protein 2
1A	1A.3	QdfTkw.huj.uh-1A	TRIDC1AG055100	548813387	548813680	Non-specific lipid-transfer protein 2
1A	1A.3	QdfTkw.huj.uh-1A	TRIDC1AG055120	548826919	548830804	Protein kinase superfamily protein
1A	1A.3	QdfTkw.huj.uh-1A	TRIDC1AG055130	548924626	548928837	zinc finger protein-related
1A	1A.3	QdfTkw.huj.uh-1A	TRIDC1AG055150	548967468	548971405	unknown function
1A	1A.3	QdfTkw.huj.uh-1A	TRIDC1AG055180	549057536	549058450	Protein of unknown function (DUF1639)
1A	1A.3	QdfTkw.huj.uh-1A	TRIDC1AG055190	549067526	549068466	Protein of unknown function (DUF1639)
1A	1A.3	QdfTkw.huj.uh-1A	TRIDC1AG055200	549068510	549068856	undescribed protein
1A	1A.3	QdfTkw.huj.uh-1A	TRIDC1AG055210	549226472	549226703	Quinolone resistance protein NorA
1A	1A.3	QdfTkw.huj.uh-1A	TRIDC1AG055240	549240126	549243294	TRAF-like family protein
1A	1A.3	QdfTkw.huj.uh-1A	TRIDC1AG055260	549322455	549401249	Heat stress transcription factor A-2c
1A	1A.3	QdfTkw.huj.uh-1A	TRIDC1AG055270	549385171	549386943	TRAF-like family protein
1A	1A.3	QdfTkw.huj.uh-1A	TRIDC1AG055300	549407686	549409246	unknown function
1A	1A.3	QdfTkw.huj.uh-1A	TRIDC1AG055310	549412760	549414327	1,2-dihydroxy-3-keto-5-methylthiopentene dioxygenase 4
1A	1A.3	QdfTkw.huj.uh-1A	TRIDC1AG055320	549488814	549489185	Thymidine kinase
1A	1A.3	QdfTkw.huj.uh-1A	TRIDC1AG055330	549494632	549496090	unknown function
1A	1A.3	QdfTkw.huj.uh-1A	TRIDC1AG055350	549509616	549514321	U4/U6 small nuclear ribonucleoprotein Prp31
1A	1A.3	QdfTkw.huj.uh-1A	TRIDC1AG055360	549645482	549646597	tRNA dimethylallyltransferase
1A	1A.3	QdfTkw.huj.uh-1A	TRIDC1AG055370	549664290	549668702	CRS1 / YhbY (CRM) domain-containing protein
1A	1A.3	QdfTkw.huj.uh-1A	TRIDC1AG055390	549686637	549688926	Disease resistance protein (CC-NBS-LRR class) family
1A	1A.3	QdfTkw.huj.uh-1A	TRIDC1AG055400	549689999	549690391	Disease resistance RPP13-like protein 4
1A	1A.3	QdfTkw.huj.uh-1A	TRIDC1AG055470	550032248	550032784	Transcription factor-like protein
1A	1A.3	QdfTkw.huj.uh-1A	TRIDC1AG055480	550048929	550050838	Pentatricopeptide repeat-containing protein
1A	1A.3	QdfTkw.huj.uh-1A	TRIDC1AG055500	550055797	550056825	Galactosyltransferase family protein
1A	1A.3	QdfTkw.huj.uh-1A	TRIDC1AG055510	550057372	550059865	Guanine nucleotide-binding protein subunit beta-like protein A
1A	1A.3	QdfTkw.huj.uh-1A	TRIDC1AG055520	550144663	550146014	RING/FYVE/PHD zinc finger superfamily protein
1A	1A.3	QdfTkw.huj.uh-1A	TRIDC1AG055530	550145877	550260285	Sulfhydryl oxidase 1
1A	1A.3	QdfTkw.huj.uh-1A	TRIDC1AG055540	550217920	550218439	undescribed protein
1A	1A.3	QdfTkw.huj.uh-1A	TRIDC1AG055550	550237774	550239154	UDP-Glycosyltransferase superfamily protein
1A	1A.3	QdfTkw.huj.uh-1A	TRIDC1AG055570	550291592	550291934	N-terminal protein myristoylation
1A	1A.3	QdfTkw.huj.uh-1A	TRIDC1AG055590	550349027	550349814	Oxygen-independent coproporphyrinogen-III oxidase
1A	1A.3	QdfTkw.huj.uh-1A	TRIDC1AG055600	550354217	550380228	U3 small nucleolar RNA-associated protein 7
1A	1A.3	QdfTkw.huj.uh-1A	TRIDC1AG055610	550388776	550390379	TD and POZ domain-containing protein 4
1A	1A.3	QdfTkw.huj.uh-1A	TRIDC1AG055620	550392786	550393695	BTB/POZ domain-containing protein
1A	1A.3	QdfTkw.huj.uh-1A	TRIDC1AG055630	550393847	550394429	Speckle-type POZ protein-like
1A	1A.3	QdfTkw.huj.uh-1A	TRIDC1AG055640	550395275	550398193	microtubule-associated protein 65-4
1A	1A.3	QdfTkw.huj.uh-1A	TRIDC1AG055650	550401863	550405082	ATP synthase subunit beta
1A	1A.3	QdfTkw.huj.uh-1A	TRIDC1AG055670	550516743	550518820	Disease resistance protein
1A	1A.3	QdfTkw.huj.uh-1A	TRIDC1AG055680	550543460	550551760	Pre-rRNA-processing protein esf2
1A	1A.3	QdfTkw.huj.uh-1A	TRIDC1AG055690	550554081	550557673	Nucleolar protein 56
1A	1A.3	QdfTkw.huj.uh-1A	TRIDC1AG055700	550569042	550569768	unknown function
1A	1A.3	QdfTkw.huj.uh-1A	TRIDC1AG055730	550654374	550655209	Dehydrogenase/reductase SDR family member 4
1A	1A.3	QdfTkw.huj.uh-1A	TRIDC1AG055740	550654968	550655687	Protein kinase superfamily protein
1A	1A.3	QdfTkw.huj.uh-1A	TRIDC1AG055750	550661632	550664683	oligopeptide transporter 7
1A	1A.3	QdfTkw.huj.uh-1A	TRIDC1AG055770	550720628	550721376	myb domain protein 68
1A	1A.3	QdfTkw.huj.uh-1A	TRIDC1AG055800	550738660	550742107	Syntaxin-71
1A	1A.3	QdfTkw.huj.uh-1A	TRIDC1AG055810	550743545	550744142	Thioredoxin superfamily protein
1A	1A.3	QdfTkw.huj.uh-1A	TRIDC1AG055830	550777802	550782218	Disease resistance protein RPM1
1A	1A.3	QdfTkw.huj.uh-1A	TRIDC1AG055840	550831704	550835002	E3 ubiquitin-protein ligase
1A	1A.3	QdfTkw.huj.uh-1A	TRIDC1AG055880	550919543	550924258	ASF1 like histone chaperone
1A	1A.3	QdfTkw.huj.uh-1A	TRIDC1AG055890	550956376	550959876	unknown function
1A	1A.3	QdfTkw.huj.uh-1A	TRIDC1AG055900	550965229	550971426	unknown function
1A	1A.3	QdfTkw.huj.uh-1A	TRIDC1AG055950	551046156	551050736	MATE efflux family protein
1A	1A.3	QdfTkw.huj.uh-1A	TRIDC1AG055990	551139416	551204641	Disease resistance protein RPM1
1A	1A.3	QdfTkw.huj.uh-1A	TRIDC1AG056020	551195007	551196769	Disease resistance protein RPM1
1A	1A.3	QdfTkw.huj.uh-1A	TRIDC1AG056030	551206719	551208129	50S ribosomal protein L7/L12
1A	1A.3	QdfTkw.huj.uh-1A	TRIDC1AG056040	551208870	551211037	ER membrane protein complex subunit 6
1A	1A.3	QdfTkw.huj.uh-1A	TRIDC1AG056050	551297184	551299347	unknown function
1A	1A.3	QdfTkw.huj.uh-1A	TRIDC1AG056080	551356585	551356930	Phosphatidylserine synthase 2
1A	1A.3	QdfTkw.huj.uh-1A	TRIDC1AG056090	551374810	551396345	Gibberellin-regulated family protein
1A	1A.3	QdfTkw.huj.uh-1A	TRIDC1AG056100	551405271	551407623	unknown function
1A	1A.3	QdfTkw.huj.uh-1A	TRIDC1AG056130	551643281	551644175	unknown function
1A	1A.3	QdfTkw.huj.uh-1A	TRIDC1AG056200	551885279	551887561	GDSL esterase/lipase
1A	1A.3	QdfTkw.huj.uh-1A	TRIDC1AG056210	551913407	551915570	GDSL esterase/lipase
1A	1A.3	QdfTkw.huj.uh-1A	TRIDC1AG056250	552090537	552092018	Zinc finger MYM-type protein 1
1A	1A.3	QdfTkw.huj.uh-1A	TRIDC1AG056280	552522432	552524584	asparagine synthetase 3
1A	1A.3	QdfTkw.huj.uh-1A	TRIDC1AG056290	552687182	552687845	Serine/threonine protein phosphatase 2A 57 kDa regulatory subunit B' iota isoform
1A	1A.3	QdfTkw.huj.uh-1A	TRIDC1AG056310	552945735	552947198	Cathepsin B-like cysteine proteinase
1A	1A.3	QdfTkw.huj.uh-1A	TRIDC1AG056320	552966085	552967092	Photosynthetic NDH subcomplex B 3
1A	1A.3	QdfTkw.huj.uh-1A	TRIDC1AG056330	553054938	553057113	60S ribosomal protein L35a-1
1A	1A.3	QdfTkw.huj.uh-1A	TRIDC1AG056370	553087134	553090333	receptor kinase 2
1A	1A.3	QdfTkw.huj.uh-1A	TRIDC1AG056410	553207553	553211990	Clavaminate synthase-like protein
1A	1A.3	QdfTkw.huj.uh-1A	TRIDC1AG056430	553294593	553303330	DNA replication complex GINS protein PSF2
1A	1A.3	QdfTkw.huj.uh-1A	TRIDC1AG056440	553305024	553310398	DNA replication complex GINS protein PSF2
1A	1A.3	QdfTkw.huj.uh-1A	TRIDC1AG056460	553322596	553325266	1-deoxy-D-xylulose 5-phosphate synthase 1
1A	1A.3	QdfTkw.huj.uh-1A	TRIDC1AG056480	553580510	553588037	dynamin-like protein
1A	1A.3	QdfTkw.huj.uh-1A	TRIDC1AG056500	553650065	553651530	BTB/POZ domain-containing protein
1A	1A.3	QdfTkw.huj.uh-1A	TRIDC1AG056540	553950555	553951019	O-acyltransferase (WSD1-like) family protein
1A	1A.3	QdfTkw.huj.uh-1A	TRIDC1AG056550	553951356	553952142	O-acyltransferase (WSD1-like) family protein
1A	1A.3	QdfTkw.huj.uh-1A	TRIDC1AG056570	554002547	554004773	Cytochrome b561 and DOMON domain-containing protein
1A	1A.3	QdfTkw.huj.uh-1A	TRIDC1AG056620	554197650	554200178	FAR1-related sequence 5
1A	1A.3	QdfTkw.huj.uh-1A	TRIDC1AG056660	554420744	554423545	MORC family CW-type zinc finger protein 3
1A	1A.3	QdfTkw.huj.uh-1A	TRIDC1AG056670	554464261	554465354	(2R)-phospho-3-sulfolactate synthase-like
1A	1A.3	QdfTkw.huj.uh-1A	TRIDC1AG056680	554523286	554524938	purine permease 4
1A	1A.3	QdfTkw.huj.uh-1A	TRIDC1AG056690	554552225	554552641	undescribed protein
1A	1A.3	QdfTkw.huj.uh-1A	TRIDC1AG056700	554561039	554562279	purine permease 4
1A	1A.3	QdfTkw.huj.uh-1A	TRIDC1AG056710	554572308	554573987	purine permease 4
1A	1A.3	QdfTkw.huj.uh-1A	TRIDC1AG056750	554589506	554590595	Aldo-keto reductase family 4 member C9
1A	1A.3	QdfTkw.huj.uh-1A	TRIDC1AG056810	554683062	554685498	60S ribosomal protein L37a
1A	1A.3	QdfTkw.huj.uh-1A	TRIDC1AG056820	554686414	554690134	Sodium Bile acid symporter family
1A	1A.3	QdfTkw.huj.uh-1A	TRIDC1AG056840	554700784	554706470	Core-2/I-branching beta-1,6-N-acetylglucosaminyltransferase family protein
1A	1A.3	QdfTkw.huj.uh-1A	TRIDC1AG056860	554771097	554772485	unknown function
1A	1A.3	QdfTkw.huj.uh-1A	TRIDC1AG056870	554857589	554858359	Protein of unknown function, DUF617
1A	1A.3	QdfTkw.huj.uh-1A	TRIDC1AG056890	554880968	554881585	OFP transcription factor
1A	1A.3	QdfTkw.huj.uh-1A	TRIDC1AG056930	555148098	555151777	Eukaryotic aspartyl protease family protein
1A	1A.3	QdfTkw.huj.uh-1A	TRIDC1AG056960	555364858	555366892	MACPF domain-containing protein
1A	1A.3	QdfTkw.huj.uh-1A	TRIDC1AG056970	555366595	555373286	ARM repeat superfamily protein
1A	1A.3	QdfTkw.huj.uh-1A	TRIDC1AG056980	555521520	555522557	unknown function
1A	1A.3	QdfTkw.huj.uh-1A	TRIDC1AG057010	555757712	555757963	unknown function
1A	1A.3	QdfTkw.huj.uh-1A	TRIDC1AG057020	555771236	555771487	unknown function
1A	1A.3	QdfTkw.huj.uh-1A	TRIDC1AG057030	555909473	555911994	unknown function
1A	1A.3	QdfTkw.huj.uh-1A	TRIDC1AG057040	555913868	555916568	ubiquitin-conjugating enzyme 25
1A	1A.3	QdfTkw.huj.uh-1A	TRIDC1AG057090	556079665	556087215	ubiquitin-conjugating enzyme 23
1A	1A.3	QdfTkw.huj.uh-1A	TRIDC1AG057110	556098737	556103346	50S ribosomal protein L21
1A	1A.3	QdfTkw.huj.uh-1A	TRIDC1AG057120	556252700	556253761	Histone H2B.2
1A	1A.3	QdfTkw.huj.uh-1A	TRIDC1AG057160	556278110	556278820	Oxidoreductase family protein
1A	1A.3	QdfTkw.huj.uh-1A	TRIDC1AG057170	556315272	556315839	Cytochrome c oxidase assembly protein COX19
1A	1A.3	QdfTkw.huj.uh-1A	TRIDC1AG057180	556317483	556319026	Ribosomal L1 domain-containing protein 1
1A	1A.3	QdfTkw.huj.uh-1A	TRIDC1AG057190	556339567	556340274	Oxidoreductase family protein
1A	1A.3	QdfTkw.huj.uh-1A	TRIDC1AG057210	556454871	556455704	Ubiquitin carboxyl-terminal hydrolase 9
1A	1A.3	QdfTkw.huj.uh-1A	TRIDC1AG057220	556480792	556483584	Endoglucanase 15
1A	1A.3	QdfTkw.huj.uh-1A	TRIDC1AG057230	556485768	556514293	Transcription factor IIIB 90 kDa subunit
1A	1A.3	QdfTkw.huj.uh-1A	TRIDC1AG057240	556524618	556528808	Ninja-family protein
1A	1A.3	QdfTkw.huj.uh-1A	TRIDC1AG057260	556529230	556531540	Exosome complex component RRP41 homolog
1A	1A.3	QdfTkw.huj.uh-1A	TRIDC1AG057280	556581366	556581968	glyoxal oxidase-related protein
1A	1A.3	QdfTkw.huj.uh-1A	TRIDC1AG057320	556863926	556866549	ARM repeat superfamily protein
1A	1A.3	QdfTkw.huj.uh-1A	TRIDC1AG057340	556881863	556911094	disease resistance family protein / LRR family protein
1A	1A.3	QdfTkw.huj.uh-1A	TRIDC1AG057350	556928257	556932317	Auxin-responsive protein IAA19
1A	1A.3	QdfTkw.huj.uh-1A	TRIDC1AG057360	556944032	556948615	glutamate receptor 3.4
1A	1A.3	QdfTkw.huj.uh-1A	TRIDC1AG057370	556949396	556952738	Protein of unknown function (DUF760)
1A	1A.3	QdfTkw.huj.uh-1A	TRIDC1AG057380	556981253	556982077	unknown function
1A	1A.3	QdfTkw.huj.uh-1A	TRIDC1AG057390	556984136	556996501	PLANT CADMIUM RESISTANCE 2
1A	1A.3	QdfTkw.huj.uh-1A	TRIDC1AG057410	557175485	557176566	unknown function
1A	1A.3	QdfTkw.huj.uh-1A	TRIDC1AG057430	557208098	557208592	Accelerated cell death 11
1A	1A.3	QdfTkw.huj.uh-1A	TRIDC1AG057460	557420032	557421969	tropinone reductase
1A	1A.3	QdfTkw.huj.uh-1A	TRIDC1AG057470	557437408	557440306	tropinone reductase
1A	1A.3	QdfTkw.huj.uh-1A	TRIDC1AG057490	557475467	557479906	Galactosylgalactosylxylosylprotein 3-beta-glucuronosyltransferase 1
1A	1A.3	QdfTkw.huj.uh-1A	TRIDC1AG057530	557491967	557492751	unknown function
1A	1A.3	QdfTkw.huj.uh-1A	TRIDC1AG057610	557615328	557616815	F-box protein
1A	1A.3	QdfTkw.huj.uh-1A	TRIDC1AG057640	557743265	557745313	Protein of unknown function (DUF594)
1A	1A.3	QdfTkw.huj.uh-1A	TRIDC1AG057650	557743462	557760053	TATA element modulatory factor
1A	1A.3	QdfTkw.huj.uh-1A	TRIDC1AG057680	557781554	557785382	receptor-like protein kinase 2
1A	1A.3	QdfTkw.huj.uh-1A	TRIDC1AG057690	557793816	557797030	pirin
1A	1A.3	QdfTkw.huj.uh-1A	TRIDC1AG057700	557834679	557835361	Photosystem I reaction center subunit VI, chloroplastic
1A	1A.3	QdfTkw.huj.uh-1A	TRIDC1AG057710	557836616	557839027	ROP guanine nucleotide exchange factor 5
1A	1A.3	QdfTkw.huj.uh-1A	TRIDC1AG057720	557948582	557949337	BEST Arabidopsis thaliana protein match is: transcription factor-related .
1A	1A.3	QdfTkw.huj.uh-1A	TRIDC1AG057750	558187042	558188091	Trihelix transcription factor ASIL2
1A	1A.3	QdfTkw.huj.uh-1A	TRIDC1AG057760	558206055	558209476	ubiquitin-conjugating enzyme 35
1A	1A.3	QdfTkw.huj.uh-1A	TRIDC1AG057770	558272658	558274282	gibberellin 2-oxidase
1A	1A.3	QdfTkw.huj.uh-1A	TRIDC1AG057780	558580487	558582085	gibberellin 2-oxidase
1A	1A.4	QddfHi.huj.uh-1A	TRIDC1AG057790	558935647	558937743	3-ketoacyl-CoA synthase 6
1A	1A.4	QddfHi.huj.uh-1A	TRIDC1AG057830	559226280	559226698	Protein of unknown function (DUF1677)
1A	1A.4	QddfHi.huj.uh-1A	TRIDC1AG057850	559808392	559809161	purple acid phosphatase 27
1A	1A.4	QddfHi.huj.uh-1A	TRIDC1AG057860	559815138	559822153	3-deoxy-manno-octulosonate cytidylyltransferase
1A	1A.4	QddfHi.huj.uh-1A	TRIDC1AG057890	559888897	559889150	unknown function
1A	1A.4	QddfHi.huj.uh-1A	TRIDC1AG057900	559924755	559925615	undescribed protein
1A	1A.4	QddfHi.huj.uh-1A	TRIDC1AG057910	559928989	559929658	calmodulin like 43
1A	1A.4	QddfHi.huj.uh-1A	TRIDC1AG057920	559970660	559973081	Beta-fructofuranosidase, insoluble isoenzyme 1
1A	1A.4	QddfHi.huj.uh-1A	TRIDC1AG057940	559983448	559984457	unknown function
1A	1A.4	QddfHi.huj.uh-1A	TRIDC1AG057950	560037135	560037827	Chaperone protein DnaJ
1A	1A.4	QddfHi.huj.uh-1A	TRIDC1AG057960	560056116	560059323	unknown function
1A	1A.4	QddfHi.huj.uh-1A	TRIDC1AG057970	560118835	560119902	undescribed protein
1A	1A.4	QddfHi.huj.uh-1A	TRIDC1AG057980	560126824	560127739	Chaperone protein DnaJ
1A	1A.4	QddfHi.huj.uh-1A	TRIDC1AG057990	560133970	560135685	Cytochrome P450 superfamily protein
1A	1A.4	QddfHi.huj.uh-1A	TRIDC1AG058000	560136847	560138649	Cytochrome P450 superfamily protein
1A	1A.4	QddfHi.huj.uh-1A	TRIDC1AG058010	560151189	560153387	26S protease regulatory subunit 6B homolog
1A	1A.4	QddfHi.huj.uh-1A	TRIDC1AG058020	560154481	560154814	Cytochrome P450 superfamily protein
1A	1A.4	QddfHi.huj.uh-1A	TRIDC1AG058040	560231166	560235633	Protein DEHYDRATION-INDUCED 19
1A	1A.4	QddfHi.huj.uh-1A	TRIDC1AG058060	560242838	560244601	Chaperone protein dnaJ 3
1A	1A.4	QddfHi.huj.uh-1A	TRIDC1AG058070	560251117	560251640	Deoxyuridine 5'-triphosphate nucleotidohydrolase
1A	1A.4	QddfHi.huj.uh-1A	TRIDC1AG058080	560273108	560273843	Deoxyuridine 5'-triphosphate nucleotidohydrolase
1A	1A.4	QddfHi.huj.uh-1A	TRIDC1AG058110	560408704	560409673	Pectate lyase
1A	1A.4	QddfHi.huj.uh-1A	TRIDC1AG058150	560584954	560586423	Pentatricopeptide repeat-containing protein
1A	1A.4	QddfHi.huj.uh-1A	TRIDC1AG058170	560646754	560651961	homeobox-1
1A	1A.4	QddfHi.huj.uh-1A	TRIDC1AG058230	560795587	560796420	Protein of unknown function (DUF679)
1A	1A.4	QddfHi.huj.uh-1A	TRIDC1AG058240	560906428	560908563	unknown function
1A	1A.4	QddfHi.huj.uh-1A	TRIDC1AG058260	561143083	561146227	Guanylate-binding family protein
1A	1A.4	QddfHi.huj.uh-1A	TRIDC1AG058270	561199121	561201614	unknown function
1A	1A.4	QddfHi.huj.uh-1A	TRIDC1AG058280	561221747	561223149	xyloglucan endotransglucosylase/hydrolase 25
1A	1A.4	QddfHi.huj.uh-1A	TRIDC1AG058290	561507184	561511410	Auxin response factor 15
1A	1A.4	QddfHi.huj.uh-1A	TRIDC1AG058330	561797864	561798973	FAR1-related sequence 7
1A	1A.4	QddfHi.huj.uh-1A	TRIDC1AG058360	561927127	561929451	E3 SUMO-protein ligase MMS21
1A	1A.4	QddfHi.huj.uh-1A	TRIDC1AG058370	561994752	561995567	FASCICLIN-like arabinogalactan-protein 11
1A	1A.4	QddfHi.huj.uh-1A	TRIDC1AG058390	562016972	562018060	FASCICLIN-like arabinogalactan-protein 11
1A	1A.4	QddfHi.huj.uh-1A	TRIDC1AG058410	562114033	562114597	Monothiol glutaredoxin-S5
1A	1A.4	QddfHi.huj.uh-1A	TRIDC1AG058420	562120112	562122712	unknown function
1A	1A.4	QddfHi.huj.uh-1A	TRIDC1AG058430	562124592	562127252	S-adenosyl-L-methionine-dependent methyltransferases superfamily protein
1A	1A.4	QddfHi.huj.uh-1A	TRIDC1AG058450	562134522	562134899	Glutaredoxin family protein
1A	1A.4	QddfHi.huj.uh-1A	TRIDC1AG058520	562352671	562355665	Splicing factor U2af small subunit B
1A	1A.4	QddfHi.huj.uh-1A	TRIDC1AG058540	562374049	562375085	Ribosomal protein S27a / Ubiquitin family protein
1A	1A.4	QddfHi.huj.uh-1A	TRIDC1AG058600	562489537	562491562	Replication protein A 32 kDa subunit B
1A	1A.4	QddfHi.huj.uh-1A	TRIDC1AG058630	562760443	562761696	Alpha-1-purothionin
1A	1A.4	QddfHi.huj.uh-1A	TRIDC1AG058640	562774634	562775808	Alpha-2-purothionin
1A	1A.4	QddfHi.huj.uh-1A	TRIDC1AG058650	562776682	562777704	undescribed protein
1A	1A.4	QddfHi.huj.uh-1A	TRIDC1AG058660	562779020	562780300	thionin 2.2
1A	1A.4	QddfHi.huj.uh-1A	TRIDC1AG058690	562871682	562876561	RING/U-box superfamily protein
1A	1A.4	QddfHi.huj.uh-1A	TRIDC1AG058700	562876890	562878516	undescribed protein
1A	1A.4	QddfHi.huj.uh-1A	TRIDC1AG058710	562879236	562884059	F-box domain containing protein, expressed
1A	1A.4	QddfHi.huj.uh-1A	TRIDC1AG058730	562888415	562889962	F-box domain, putative
1A	1A.4	QddfHi.huj.uh-1A	TRIDC1AG058750	562947531	562948371	BREVIS RADIX-like 1
1A	1A.4	QddfHi.huj.uh-1A	TRIDC1AG058770	562964114	562965448	F-box family protein with a domain of unknown function (DUF295)
1A	1A.4	QddfHi.huj.uh-1A	TRIDC1AG058780	562969169	562970373	F-box domain containing protein, expressed
1A	1A.4	QddfHi.huj.uh-1A	TRIDC1AG058790	563215517	563215989	Ethylene-responsive transcription factor ERF091
1A	1A.4	QddfHi.huj.uh-1A	TRIDC1AG058800	563246644	563249302	60S ribosomal protein L18A-1
1A	1A.4	QddfHi.huj.uh-1A	TRIDC1AG058810	563251997	563252796	CASP-like protein 16
1A	1A.4	QddfHi.huj.uh-1A	TRIDC1AG058820	563261916	563263981	60S ribosomal protein L18A-1
1A	1A.4	QddfHi.huj.uh-1A	TRIDC1AG058830	563276932	563278074	Cytochrome b561 domain-containing protein
1A	1A.4	QddfHi.huj.uh-1A	TRIDC1AG058840	563296082	563297421	unknown function
1A	1A.4	QddfHi.huj.uh-1A	TRIDC1AG058850	563327278	563328501	TD and POZ domain-containing protein 3
1A	1A.4	QddfHi.huj.uh-1A	TRIDC1AG058860	563400783	563403113	unknown function
1A	1A.4	QddfHi.huj.uh-1A	TRIDC1AG058870	563400855	563407550	BTB-POZ and MATH domain 6
1A	1A.4	QddfHi.huj.uh-1A	TRIDC1AG058890	563468326	563470519	TD and POZ domain-containing protein 1
1A	1A.4	QddfHi.huj.uh-1A	TRIDC1AG058900	563537717	563540463	Urease accessory protein UreG
1A	1A.4	QddfHi.huj.uh-1A	TRIDC1AG058910	563551815	563560895	Phosphoinositide phosphatase family protein
1A	1A.4	QddfHi.huj.uh-1A	TRIDC1AG058930	563643202	563646277	6-phosphogluconate dehydrogenase family protein
1A	1A.4	QddfHi.huj.uh-1A	TRIDC1AG058950	563723430	563724857	Glycosyltransferase family 61 protein
1A	1A.4	QddfHi.huj.uh-1A	TRIDC1AG058980	563838121	563840407	unknown function
1A	1A.4	QddfHi.huj.uh-1A	TRIDC1AG058990	563853930	563854315	unknown function
1A	1A.4	QddfHi.huj.uh-1A	TRIDC1AG059000	563868726	563869630	Leucine Rich Repeat family protein, expressed
1A	1A.4	QddfHi.huj.uh-1A	TRIDC1AG059020	563871964	563874768	Leucine-rich repeat receptor-like protein kinase family protein
1A	1A.4	QddfHi.huj.uh-1A	TRIDC1AG059050	563904196	563907063	Protein TIC 22, chloroplastic
1A	1A.4	QddfHi.huj.uh-1A	TRIDC1AG059090	564091105	564092923	DNA-directed RNA polymerase subunit beta''
1A	1A.4	QddfHi.huj.uh-1A	TRIDC1AG059100	564214890	564215536	undescribed protein
1A	1A.4	QddfHi.huj.uh-1A	TRIDC1AG059150	564584388	564600048	Cysteine--tRNA ligase
1A	1A.4	QddfHi.huj.uh-1A	TRIDC1AG059200	564853835	564854972	unknown function
1A	1A.4	QddfHi.huj.uh-1A	TRIDC1AG059210	564871972	564872392	receptor-like protein kinase 2
1A	1A.4	QddfHi.huj.uh-1A	TRIDC1AG059220	564955277	564958621	Orphans transcription factor
1A	1A.4	QddfHi.huj.uh-1A	TRIDC1AG059280	565249006	565253167	NAD-dependent epimerase/dehydratase
1A	1A.4	QddfHi.huj.uh-1A	TRIDC1AG059290	565310744	565316281	mitogen-activated protein kinase 16
1A	1A.4	QddfHi.huj.uh-1A	TRIDC1AG059300	565321466	565329447	General transcription factor 3C polypeptide 2
1A	1A.4	QddfHi.huj.uh-1A	TRIDC1AG059320	565331517	565339246	Ribosome maturation factor RimM
1A	1A.4	QddfHi.huj.uh-1A	TRIDC1AG059330	565410242	565411209	40S ribosomal protein S25-2
1A	1A.4	QddfHi.huj.uh-1A	TRIDC1AG059370	565983806	566116194	Anthranilate O-methyltransferase 2
1A	1A.4	QddfHi.huj.uh-1A	TRIDC1AG059380	565984944	565987107	Benzoate O-methyltransferase
1A	1A.4	QddfHi.huj.uh-1A	TRIDC1AG059430	566337746	566339252	Zinc finger MYM-type protein 1
1A	1A.4	QddfHi.huj.uh-1A	TRIDC1AG059440	566447674	566449035	Chlorophyll a-b binding protein, chloroplastic
1A	1A.4	QddfHi.huj.uh-1A	TRIDC1AG059460	566482938	566487990	ribosomal protein S10
1A	1A.4	QddfHi.huj.uh-1A	TRIDC1AG059480	566495124	566495842	Lipase/lipooxygenase, PLAT/LH2 family protein
1A	1A.4	QddfHi.huj.uh-1A	TRIDC1AG059490	566518885	566524919	Mediator of RNA polymerase II transcription subunit 15a
1A	1A.4	QddfHi.huj.uh-1A	TRIDC1AG059510	566571627	566572416	Cab-1 gene upstream region
1A	1A.4	QddfHi.huj.uh-1A	TRIDC1AG059520	566573508	566574708	Chlorophyll a-b binding protein, chloroplastic
1A	1A.4	QddfHi.huj.uh-1A	TRIDC1AG059530	567198105	567206455	Kinase-related protein of unknown function (DUF1296)
1A	1A.4	QddfHi.huj.uh-1A	TRIDC1AG059540	567354667	567356264	RNA-binding protein 4.1
1A	1A.4	QddfHi.huj.uh-1A	TRIDC1AG059550	567510391	567511516	B12D protein
1A	1A.4	QddfHi.huj.uh-1A	TRIDC1AG059570	567690716	567699559	ABC transporter C family member 2
1A	1A.4	QddfHi.huj.uh-1A	TRIDC1AG059590	567744285	567749613	aspartic proteinase A1
1A	1A.4	QddfHi.huj.uh-1A	TRIDC1AG059600	567761841	567765140	Subtilisin-like protease
1A	1A.4	QddfHi.huj.uh-1A	TRIDC1AG059610	567791509	567792110	Peptidyl-prolyl cis-trans isomerase E
1A	1A.4	QddfHi.huj.uh-1A	TRIDC1AG059620	567841882	567845528	Subtilisin-like protease
1A	1A.4	QddfHi.huj.uh-1A	TRIDC1AG059640	567989770	567992046	WRKY family transcription factor
1A	1A.4	QddfHi.huj.uh-1A	TRIDC1AG059660	567992572	567995306	GTPase Era
1A	1A.4	QddfHi.huj.uh-1A	TRIDC1AG059670	567997058	567997537	Ribosomal RNA large subunit methyltransferase E
1A	1A.4	QddfHi.huj.uh-1A	TRIDC1AG059680	568010378	568011523	Transcription factor RADIALIS
1A	1A.4	QddfHi.huj.uh-1A	TRIDC1AG059700	568184617	568185102	Transcription factor RADIALIS
1A	1A.4	QddfHi.huj.uh-1A	TRIDC1AG059720	568261595	568261924	Transcription factor RADIALIS
1A	1A.4	QddfHi.huj.uh-1A	TRIDC1AG059740	568317212	568317552	Transcription factor RADIALIS
1A	1A.4	QddfHi.huj.uh-1A	TRIDC1AG059760	568330478	568330753	Transcription factor RADIALIS
1A	1A.4	QddfHi.huj.uh-1A	TRIDC1AG059780	568335497	568337120	Transcription factor RADIALIS
1A	1A.4	QddfHi.huj.uh-1A	TRIDC1AG059790	568337081	568337724	DNA-3-methyladenine glycosylase 1
1A	1A.4	QddfHi.huj.uh-1A	TRIDC1AG059800	568349969	568350220	sugar transporter protein 7
1A	1A.4	QddfHi.huj.uh-1A	TRIDC1AG059810	568354277	568354648	vacuolar ATP synthase catalytic subunit-related / V-ATPase-related / vacuolar proton pump-related
1A	1A.4	QddfHi.huj.uh-1A	TRIDC1AG059820	568396090	568396640	RNA-binding protein 3
1A	1A.4	QddfHi.huj.uh-1A	TRIDC1AG059840	568410670	568411659	ATP-dependent DNA helicase PIF1
1A	1A.4	QddfHi.huj.uh-1A	TRIDC1AG059850	568496597	568497080	sugar transporter 1
1A	1A.4	QddfHi.huj.uh-1A	TRIDC1AG059860	568601106	568604017	unknown function
1A	1A.4	QddfHi.huj.uh-1A	TRIDC1AG059880	568652244	568655218	3-ketoacyl-CoA synthase 4
1A	1A.4	QddfHi.huj.uh-1A	TRIDC1AG059890	568703008	568703340	Disease resistance protein RPM1
1A	1A.4	QddfHi.huj.uh-1A	TRIDC1AG059900	568715524	568717203	Iron-sulfur cluster assembly protein 1
1A	1A.4	QddfHi.huj.uh-1A	TRIDC1AG059910	569094304	569094675	undescribed protein
1A	1A.4	QddfHi.huj.uh-1A	TRIDC1AG059920	569095224	569096159	50S ribosomal protein L7/L12
1A	1A.4	QddfHi.huj.uh-1A	TRIDC1AG059930	569100432	569100987	myb domain protein 21
1A	1A.4	QddfHi.huj.uh-1A	TRIDC1AG059940	569320592	569321415	expansin 11
1A	1A.4	QddfHi.huj.uh-1A	TRIDC1AG059950	569381899	569382740	expansin A4
1A	1A.4	QddfHi.huj.uh-1A	TRIDC1AG059960	569444769	569447004	receptor-like protein kinase 4
1A	1A.4	QddfHi.huj.uh-1A	TRIDC1AG059970	569463473	569466335	prohibitin 1
1A	1A.4	QddfHi.huj.uh-1A	TRIDC1AG060010	569903652	569907562	O-methyltransferase 1
1A	1A.4	QddfHi.huj.uh-1A	TRIDC1AG060050	569979814	569987980	carotene isomerase
1A	1A.4	QddfHi.huj.uh-1A	TRIDC1AG060080	569991250	569995828	Protein kinase superfamily protein
1A	1A.4	QddfHi.huj.uh-1A	TRIDC1AG060090	570004118	570006092	PATATIN-like protein 5
1A	1A.4	QddfHi.huj.uh-1A	TRIDC1AG060100	570009742	570011810	PATATIN-like protein 5
1A	1A.4	QddfHi.huj.uh-1A	TRIDC1AG060120	570089281	570090594	Threonyl-tRNA synthetase, mitochondrial
1A	1A.4	QddfHi.huj.uh-1A	TRIDC1AG060150	570105712	570106509	unknown function
1A	1A.4	QddfHi.huj.uh-1A	TRIDC1AG060170	570115440	570116060	unknown function
1A	1A.4	QddfHi.huj.uh-1A	TRIDC1AG060200	570207386	570210460	60S ribosomal protein L9
1A	1A.4	QddfHi.huj.uh-1A	TRIDC1AG060240	570277507	570279166	F-box family protein
1A	1A.4	QddfHi.huj.uh-1A	TRIDC1AG060250	570297342	570299859	NAD(P)-binding Rossmann-fold superfamily protein
1A	1A.4	QddfHi.huj.uh-1A	TRIDC1AG060260	570300521	570304677	Serine protease Do-like HtrA
1A	1A.4	QddfHi.huj.uh-1A	TRIDC1AG060270	570711639	570713329	unknown function
1A	1A.4	QddfHi.huj.uh-1A	TRIDC1AG060280	570731586	570735112	Disease resistance protein
1A	1A.4	QddfHi.huj.uh-1A	TRIDC1AG060290	570735944	570736548	Disease resistance protein RPP8
1A	1A.4	QddfHi.huj.uh-1A	TRIDC1AG060310	571124106	571125567	unknown function
1A	1A.4	QddfHi.huj.uh-1A	TRIDC1AG060320	571126833	571135461	timeless family protein
1A	1A.4	QddfHi.huj.uh-1A	TRIDC1AG060330	571135952	571137371	unknown function
1A	1A.4	QddfHi.huj.uh-1A	TRIDC1AG060340	571140872	571145248	G-box binding factor 2
1A	1A.4	QddfHi.huj.uh-1A	TRIDC1AG060350	571198524	571202002	Galactose mutarotase-like superfamily protein
1A	1A.4	QddfHi.huj.uh-1A	TRIDC1AG060400	571428703	571429354	early nodulin-like protein 14
1A	1A.4	QddfHi.huj.uh-1A	TRIDC1AG060420	571432846	571433498	early nodulin-like protein 14
1A	1A.4	QddfHi.huj.uh-1A	TRIDC1AG060430	571434761	571442551	SPA1-related 2
1A	1A.4	QddfHi.huj.uh-1A	TRIDC1AG060450	571508709	571510643	Ubiquitin carboxyl-terminal hydrolase family protein
1A	1A.4	QddfHi.huj.uh-1A	TRIDC1AG060460	571535748	571536224	unknown function
1A	1A.4	QddfHi.huj.uh-1A	TRIDC1AG060480	571622280	571623027	WRKY family transcription factor
1A	1A.4	QddfHi.huj.uh-1A	TRIDC1AG060500	571673869	571674944	WRKY family transcription factor
1A	1A.4	QddfHi.huj.uh-1A	TRIDC1AG060510	571674295	571676268	unknown function
1A	1A.4	QddfHi.huj.uh-1A	TRIDC1AG060530	571768869	571769564	Ethylene-responsive transcription factor 1
1A	1A.4	QddfHi.huj.uh-1A	TRIDC1AG060540	571827461	571829973	Protein phosphatase 2C family protein
1A	1A.4	QddfHi.huj.uh-1A	TRIDC1AG060550	571843174	571862216	Eukaryotic translation initiation factor 2 subunit 3
1A	1A.4	QddfHi.huj.uh-1A	TRIDC1AG060560	571862666	571865899	Pentatricopeptide repeat-containing protein
1A	1A.4	QddfHi.huj.uh-1A	TRIDC1AG060570	571867119	571868381	unknown function
1A	1A.4	QddfHi.huj.uh-1A	TRIDC1AG060580	571933448	571937417	Two-component response regulator ARR2
1A	1A.4	QddfHi.huj.uh-1A	TRIDC1AG060590	572015032	572021145	Two-component response regulator ARR2
1A	1A.4	QddfHi.huj.uh-1A	TRIDC1AG060600	572066269	572072436	CTP synthase family protein
1A	1A.4	QddfHi.huj.uh-1A	TRIDC1AG060610	572211217	572213449	Nuclear transcription factor Y subunit B-4
1A	1A.4	QddfHi.huj.uh-1A	TRIDC1AG060630	572214632	572214874	undescribed protein
1A	1A.4	QddfHi.huj.uh-1A	TRIDC1AG060640	572226958	572230432	ketol-acid reductoisomerase
1A	1A.4	QddfHi.huj.uh-1A	TRIDC1AG060660	572235578	572236114	Phospholipase A1-II 6
1A	1A.4	QddfHi.huj.uh-1A	TRIDC1AG060670	572443899	572444303	Protein CHUP1, chloroplastic
1A	1A.4	QddfHi.huj.uh-1A	TRIDC1AG060680	572448320	572448675	ARM repeat superfamily protein
1A	1A.4	QddfHi.huj.uh-1A	TRIDC1AG060710	572599369	572600724	Phospholipase A1-II 6
1A	1A.4	QddfHi.huj.uh-1A	TRIDC1AG060760	572884788	572886819	undescribed protein
1A	1A.4	QddfHi.huj.uh-1A	TRIDC1AG060800	572927318	572927932	Phospholipase A1-II 7
1A	1A.4	QddfHi.huj.uh-1A	TRIDC1AG060820	572970127	572974773	malate dehydrogenase
1A	1A.4	QddfHi.huj.uh-1A	TRIDC1AG060830	572978282	572980642	RAS-related GTP-binding nuclear protein 2
1A	1A.4	QddfHi.huj.uh-1A	TRIDC1AG060850	573092461	573093628	Mitochondrial transcription termination factor family protein
1A	1A.4	QddfHi.huj.uh-1A	TRIDC1AG060880	573104326	573105146	ABC transporter G family member 42
1A	1A.4	QddfHi.huj.uh-1A	TRIDC1AG060890	573116814	573120632	unknown function
1A	1A.4	QddfHi.huj.uh-1A	TRIDC1AG060900	573128809	573130383	3-ketoacyl-CoA synthase 11
1A	1A.4	QddfHi.huj.uh-1A	TRIDC1AG060920	573203886	573206508	Pentatricopeptide repeat-containing protein
1A	1A.4	QddfHi.huj.uh-1A	TRIDC1AG060930	573212417	573218506	Glutamyl-tRNA(Gln) amidotransferase subunit A
1A	1A.4	QddfHi.huj.uh-1A	TRIDC1AG060940	573306193	573307285	SCARECROW-like 13
1A	1A.4	QddfHi.huj.uh-1A	TRIDC1AG060950	573352746	573356103	Proteasome subunit beta type-6
1A	1A.4	QddfHi.huj.uh-1A	TRIDC1AG060960	573485222	573485492	unknown function
1A	1A.4	QddfHi.huj.uh-1A	TRIDC1AG060980	573659622	573660445	Zinc finger C-x8-C-x5-C-x3-H type family protein
1A	1A.4	QddfHi.huj.uh-1A	TRIDC1AG060990	573750261	573751534	Zinc finger C-x8-C-x5-C-x3-H type family protein
1A	1A.4	QddfHi.huj.uh-1A	TRIDC1AG061000	573755455	573761576	2-oxoglutarate (2OG) and Fe(II)-dependent oxygenase superfamily protein
1A	1A.4	QddfHi.huj.uh-1A	TRIDC1AG061010	573765178	573765926	unknown function
1A	1A.4	QddfHi.huj.uh-1A	TRIDC1AG061060	574064415	574065299	Pollen allergen Phl p 11
1A	1A.4	QddfHi.huj.uh-1A	TRIDC1AG061070	574140616	574141170	Oleosin family protein
1A	1A.4	QddfHi.huj.uh-1A	TRIDC1AG061080	574145350	574149620	Hydroxyproline-rich glycoprotein family protein
1A	1A.4	QddfHi.huj.uh-1A	TRIDC1AG061090	574156772	574157611	Plant protein of unknown function (DUF868)
1A	1A.4	QddfHi.huj.uh-1A	TRIDC1AG061100	574159985	574164769	mitogen-activated protein kinase 16
1A	1A.4	QddfHi.huj.uh-1A	TRIDC1AG061110	574167011	574169461	Auxin efflux carrier component 3
1A	1A.4	QddfHi.huj.uh-1A	TRIDC1AG061120	574176354	574178195	ATP-dependent RNA helicase DBP2
1A	1A.4	QddfHi.huj.uh-1A	TRIDC1AG061130	574255098	574256105	YELLOW STRIPE like 3
1A	1A.4	QddfHi.huj.uh-1A	TRIDC1AG061140	574259718	574261202	NAM-like protein-like
1A	1A.4	QddfHi.huj.uh-1A	TRIDC1AG061160	574263791	574265790	fucosyltransferase 1
1A	1A.4	QddfHi.huj.uh-1A	TRIDC1AG061170	574282087	574282830	Protein of unknown function, DUF617
1A	1A.4	QddfHi.huj.uh-1A	TRIDC1AG061180	574321365	574325567	Isoprenylcysteine alpha-carbonyl methylesterase ICME
1A	1A.4	QddfHi.huj.uh-1A	TRIDC1AG061190	574403368	574406662	Delta(14)-sterol reductase
1A	1A.4	QddfHi.huj.uh-1A	TRIDC1AG061200	574484623	574485191	calmodulin 8
1A	1A.4	QddfHi.huj.uh-1A	TRIDC1AG061210	574492222	574495874	Protein kinase superfamily protein
1A	1A.4	QddfHi.huj.uh-1A	TRIDC1AG061230	574620873	574623190	Pectinesterase
1A	1A.4	QddfHi.huj.uh-1A	TRIDC1AG061240	574621467	574622733	unknown function
1A	1A.4	QddfHi.huj.uh-1A	TRIDC1AG061260	574648300	574654226	N-terminal protein myristoylation
1A	1A.4	QddfHi.huj.uh-1A	TRIDC1AG061270	574658111	574664022	N-terminal protein myristoylation
1A	1A.4	QddfHi.huj.uh-1A	TRIDC1AG061280	574755994	574757677	Transcription elongation factor 1 homolog
1A	1A.4	QddfHi.huj.uh-1A	TRIDC1AG061300	574760802	574761234	response to oxidative stress, anaerobic respiration
1A	1A.4	QddfHi.huj.uh-1A	TRIDC1AG061310	574825894	574830971	N-terminal protein myristoylation
1A	1A.4	QddfHi.huj.uh-1A	TRIDC1AG061320	574916504	574922060	N-terminal protein myristoylation
1A	1A.4	QddfHi.huj.uh-1A	TRIDC1AG061330	574999759	575062102	Peroxisomal membrane protein PEX14
1A	1A.4	QddfHi.huj.uh-1A	TRIDC1AG061340	575015090	575018506	Disease resistance protein
1A	1A.4	QddfHi.huj.uh-1A	TRIDC1AG061380	575057598	575058965	unknown function
1A	1A.4	QddfHi.huj.uh-1A	TRIDC1AG061390	575175925	575183079	Zinc finger CCCH domain-containing protein 27
1A	1A.4	QddfHi.huj.uh-1A	TRIDC1AG061400	575197055	575200147	Phosphoribosylglycinamide formyltransferase
1A	1A.4	QddfHi.huj.uh-1A	TRIDC1AG061430	575383639	575388912	dihydroflavonol 4-reductase-like1
1A	1A.4	QddfHi.huj.uh-1A	TRIDC1AG061440	575389471	575389661	RNAase
1A	1A.4	QddfHi.huj.uh-1A	TRIDC1AG061450	575393013	575395763	Glutamyl-tRNA(Gln) amidotransferase subunit A
1A	1A.4	QddfHi.huj.uh-1A	TRIDC1AG061460	575396097	575397755	Pectin lyase-like superfamily protein
1A	1A.4	QddfHi.huj.uh-1A	TRIDC1AG061490	575527706	575532437	sugar transporter 11
1A	1A.4	QddfHi.huj.uh-1A	TRIDC1AG061510	575558189	575559226	DNA-3-methyladenine glycosylase 1
1A	1A.4	QddfHi.huj.uh-1A	TRIDC1AG061520	575579681	575581624	Long-chain-fatty-acid--AMP ligase FadD26
1A	1A.4	QddfHi.huj.uh-1A	TRIDC1AG061530	575590691	575591577	zinc finger homeodomain 1
1A	1A.4	QddfHi.huj.uh-1A	TRIDC1AG061540	575641613	575646176	receptor-like protein kinase 2
1A	1A.4	QddfHi.huj.uh-1A	TRIDC1AG061560	575743765	575745510	FAD-binding Berberine family protein
1A	1A.4	QddfHi.huj.uh-1A	TRIDC1AG061580	575833230	575833535	Transcription factor RADIALIS
1A	1A.4	QddfHi.huj.uh-1A	TRIDC1AG061590	575844631	575845612	Transcription factor RADIALIS
1A	1A.4	QddfHi.huj.uh-1A	TRIDC1AG061610	575860182	575860410	Protein RADIALIS-like 6
1A	1A.4	QddfHi.huj.uh-1A	TRIDC1AG061620	575866250	575866438	unknown function
1A	1A.4	QddfHi.huj.uh-1A	TRIDC1AG061630	575893551	575894123	Transcription factor RADIALIS
1A	1A.4	QddfHi.huj.uh-1A	TRIDC1AG061640	575950422	575951349	Transcription factor RADIALIS
1A	1A.4	QddfHi.huj.uh-1A	TRIDC1AG061660	575969503	575978292	polyubiquitin 3
1A	1A.4	QddfHi.huj.uh-1A	TRIDC1AG061670	575978873	575981148	Anaphase-promoting complex subunit 10
1A	1A.4	QddfHi.huj.uh-1A	TRIDC1AG061690	576096347	576102757	UBA domain-containing protein 7
1A	1A.4	QddfHi.huj.uh-1A	TRIDC1AG061700	576102908	576104755	Auxilin-like protein 1
1A	1A.4	QddfHi.huj.uh-1A	TRIDC1AG061720	576124997	576127013	Glucose-1-phosphate adenylyltransferase family protein
1A	1A.4	QddfHi.huj.uh-1A	TRIDC1AG061740	576312791	576316554	RAD3-like DNA-binding helicase protein
1A	1A.4	QddfHi.huj.uh-1A	TRIDC1AG061750	576316771	576317105	ATP-dependent DNA helicase CHL1
1A	1A.4	QddfHi.huj.uh-1A	TRIDC1AG061780	576381663	576387741	Sister chromatid cohesion 1 protein 1
1A	1A.4	QddfHi.huj.uh-1A	TRIDC1AG061820	576438588	576441968	Phosphatidate cytidylyltransferase, mitochondrial
1A	1A.4	QddfHi.huj.uh-1A	TRIDC1AG061840	576550763	576556705	Kinase-related protein of unknown function (DUF1296)
1A	1A.4	QddfHi.huj.uh-1A	TRIDC1AG061860	576666657	576671052	Chaperone protein DnaJ
1A	1A.4	QddfHi.huj.uh-1A	TRIDC1AG061870	576678261	576679361	Ubiquitin-conjugating enzyme E2 16
1A	1A.4	QddfHi.huj.uh-1A	TRIDC1AG061890	576854112	576854947	Carbohydrate-binding X8 domain superfamily protein
1A	1A.4	QddfHi.huj.uh-1A	TRIDC1AG061910	577035017	577035780	unknown function
1A	1A.4	QddfHi.huj.uh-1A	TRIDC1AG061920	577070881	577076896	Protein REDUCED WALL ACETYLATION 3
1A	1A.4	QddfHi.huj.uh-1A	TRIDC1AG061930	577222024	577222545	solanesyl diphosphate synthase 1
1A	1A.4	QddfHi.huj.uh-1A	TRIDC1AG061940	577229014	577234010	mitogen-activated protein kinase 16
1A	1A.4	QddfHi.huj.uh-1A	TRIDC1AG061960	577299857	577301257	Carboxypeptidase Y homolog A
1A	1A.4	QddfHi.huj.uh-1A	TRIDC1AG061970	577335741	577336056	Zinc finger (C3HC4-type RING finger) family protein
1A	1A.4	QddfHi.huj.uh-1A	TRIDC1AG061980	577337108	577338909	Subtilisin-chymotrypsin inhibitor-2A
1A	1A.4	QddfHi.huj.uh-1A	TRIDC1AG061990	577353590	577355737	Subtilisin-chymotrypsin inhibitor-2A
1A	1A.4	QddfHi.huj.uh-1A	TRIDC1AG062000	577373661	577374676	Histone superfamily protein
1A	1A.4	QddfHi.huj.uh-1A	TRIDC1AG062010	577397499	577399319	OHCU decarboxylase
1A	1A.4	QddfHi.huj.uh-1A	TRIDC1AG062020	577467112	577467419	Zinc finger (C3HC4-type RING finger) family protein
1A	1A.4	QddfHi.huj.uh-1A	TRIDC1AG062030	577480620	577481990	Carboxypeptidase Y homolog A
1A	1A.4	QddfHi.huj.uh-1A	TRIDC1AG062040	577523841	577527163	ADP-ribosylation factor family protein
1A	1A.4	QddfHi.huj.uh-1A	TRIDC1AG062060	577584504	577585521	WRKY DNA-binding protein 23
1A	1A.4	QddfHi.huj.uh-1A	TRIDC1AG062070	577592288	577594705	Subtilisin-like protease
1A	1A.4	QddfHi.huj.uh-1A	TRIDC1AG062080	577596041	577596549	Mitochondrial import receptor subunit TOM7-1
1A	1A.4	QddfHi.huj.uh-1A	TRIDC1AG062090	577598441	577603304	asparagine synthetase 3
1A	1A.4	QddfHi.huj.uh-1A	TRIDC1AG062110	577679380	577685951	Phox-associated domain;Phox-like;Sorting nexin, C-terminal
1A	1A.4	QddfHi.huj.uh-1A	TRIDC1AG062120	577773118	577775149	receptor kinase 2
1A	1A.4	QddfHi.huj.uh-1A	TRIDC1AG062140	577780602	577783497	receptor kinase 2
1A	1A.4	QddfHi.huj.uh-1A	TRIDC1AG062150	577955386	577958072	receptor kinase 2
1A	1A.4	QddfHi.huj.uh-1A	TRIDC1AG062180	577965150	577967472	glucan endo-1,3-beta-glucosidase-like protein 3
1A	1A.4	QddfHi.huj.uh-1A	TRIDC1AG062200	578058778	578059756	WRKY DNA-binding protein 35
1A	1A.4	QddfHi.huj.uh-1A	TRIDC1AG062210	578113479	578116371	S-type anion channel SLAH2
1A	1A.4	QddfHi.huj.uh-1A	TRIDC1AG062230	578276087	578281409	P-loop containing nucleoside triphosphate hydrolases superfamily protein
1A	1A.4	QddfHi.huj.uh-1A	TRIDC1AG062240	578304726	578306103	Carboxypeptidase Y homolog A
1A	1A.4	QddfHi.huj.uh-1A	TRIDC1AG062270	578606596	578606949	undescribed protein
1A	1A.4	QddfHi.huj.uh-1A	TRIDC1AG062280	578678558	578678896	unknown function
1A	1A.4	QddfHi.huj.uh-1A	TRIDC1AG062290	578689644	578690480	Late embryogenesis abundant protein
1A	1A.4	QddfHi.huj.uh-1A	TRIDC1AG062310	578706605	578707212	UDP-Glycosyltransferase superfamily protein
1A	1A.4	QddfHi.huj.uh-1A	TRIDC1AG062340	578971608	578973914	S-type anion channel SLAH2
1A	1A.4	QddfHi.huj.uh-1A	TRIDC1AG062350	578987910	578991286	S-type anion channel SLAH2
1A	1A.4	QddfHi.huj.uh-1A	TRIDC1AG062370	579096220	579097701	Zinc finger MYM-type protein 1
1A	1A.4	QddfHi.huj.uh-1A	TRIDC1AG062380	579168480	579170546	S-type anion channel SLAH2
1A	1A.4	QddfHi.huj.uh-1A	TRIDC1AG062420	579442505	579444955	Protein ABIL1
1A	1A.4	QddfHi.huj.uh-1A	TRIDC1AG062430	579445692	579449139	calcium-dependent protein kinase 6
1A	1A.4	QddfHi.huj.uh-1A	TRIDC1AG062460	579557228	579558853	FAD-binding Berberine family protein
1A	1A.4	QddfHi.huj.uh-1A	TRIDC1AG062470	579589452	579589969	Nuclear transcription factor Y subunit B-2
1A	1A.4	QddfHi.huj.uh-1A	TRIDC1AG062480	579617065	579617346	undescribed protein
1A	1A.4	QddfHi.huj.uh-1A	TRIDC1AG062500	579659690	579663574	unknown function
1A	1A.4	QddfHi.huj.uh-1A	TRIDC1AG062540	579716757	579717342	undescribed protein
1A	1A.4	QddfHi.huj.uh-1A	TRIDC1AG062560	579734979	579736889	Protein kinase family protein
1A	1A.4	QddfHi.huj.uh-1A	TRIDC1AG062570	579737720	579742147	Mitochondrial substrate carrier family protein
1A	1A.4	QddfHi.huj.uh-1A	TRIDC1AG062580	579964963	579970521	putative indole-3-acetic acid-amido synthetase GH3.9
1A	1A.4	QddfHi.huj.uh-1A	TRIDC1AG062600	580108031	580111297	extra-large G-protein 1
1A	1A.4	QddfHi.huj.uh-1A	TRIDC1AG062610	580121503	580131408	Transmembrane amino acid transporter family protein
1A	1A.4	QddfHi.huj.uh-1A	TRIDC1AG062630	580138651	580140780	unknown function
1A	1A.4	QddfHi.huj.uh-1A	TRIDC1AG062640	580178016	580182500	Transducin family protein / WD-40 repeat family protein
1A	1A.4	QddfHi.huj.uh-1A	TRIDC1AG062650	580268902	580270185	Disease resistance protein RPP13
1A	1A.4	QddfHi.huj.uh-1A	TRIDC1AG062660	580309290	580391319	Disease resistance protein
1A	1A.4	QddfHi.huj.uh-1A	TRIDC1AG062670	580644428	580645461	Bifunctional inhibitor/lipid-transfer protein/seed storage 2S albumin superfamily protein
1A	1A.4	QddfHi.huj.uh-1A	TRIDC1AG062680	580714163	580715001	undescribed protein
1A	1A.4	QddfHi.huj.uh-1A	TRIDC1AG062730	580994361	580995492	sugar transporter 1
1A	1A.4	QddfHi.huj.uh-1A	TRIDC1AG062740	581006484	581029272	B-block binding subunit of TFIIIC
1A	1A.4	QddfHi.huj.uh-1A	TRIDC1AG062780	581300979	581301814	RNA polymerase sigma-B factor
1A	1A.4	QddfHi.huj.uh-1A	TRIDC1AG062790	581374318	581375361	unknown function
1A	1A.4	QddfHi.huj.uh-1A	TRIDC1AG062800	581407677	581410283	Pentatricopeptide repeat-containing protein
1A	1A.4	QddfHi.huj.uh-1A	TRIDC1AG062810	581436972	581439672	Protein phosphatase 2C family protein
1A	1A.4	QddfHi.huj.uh-1A	TRIDC1AG062820	581447471	581452882	CTP synthase family protein
1A	1A.4	QddfHi.huj.uh-1A	TRIDC1AG062830	581456360	581460583	plastid transcriptionally active 14
1A	1A.4	QddfHi.huj.uh-1A	TRIDC1AG062850	581604498	581610431	Leucine-rich repeat receptor-like protein kinase family protein
1A	1A.4	QddfHi.huj.uh-1A	TRIDC1AG062860	581682340	581683592	TPR repeat-containing thioredoxin TTL1
1A	1A.4	QddfHi.huj.uh-1A	TRIDC1AG062880	581732224	581734887	unknown function
1A	1A.4	QddfHi.huj.uh-1A	TRIDC1AG062890	581735472	581737963	unknown function
1A	1A.4	QddfHi.huj.uh-1A	TRIDC1AG062900	581740873	581745065	Tesmin/TSO1-like CXC domain-containing protein
1A	1A.4	QddfHi.huj.uh-1A	TRIDC1AG062920	582037691	582043661	Acyl-protein thioesterase 2
1A	1A.4	QddfHi.huj.uh-1A	TRIDC1AG062930	582060600	582062033	unknown function
1A	1A.4	QddfHi.huj.uh-1A	TRIDC1AG062940	582132055	582133715	tryptophan synthase alpha chain
1A	1A.4	QddfHi.huj.uh-1A	TRIDC1AG062950	582134760	582135547	Csu868(Trp)
1A	1A.4	QddfHi.huj.uh-1A	TRIDC1AG063000	582218124	582264269	Structural maintenance of chromosomes protein 3
1A	1A.4	QddfHi.huj.uh-1A	TRIDC1AG063070	582540856	582546722	Paired amphipathic helix protein Sin3-like 3
1A	1A.4	QddfHi.huj.uh-1A	TRIDC1AG063080	582549043	582554725	Paired amphipathic helix protein Sin3-like 5
1A	1A.4	QddfHi.huj.uh-1A	TRIDC1AG063090	582582800	582583461	ATP-dependent zinc metalloprotease FtsH 2
1A	1A.4	QddfHi.huj.uh-1A	TRIDC1AG063110	582595020	582596643	unknown function
1A	1A.4	QddfHi.huj.uh-1A	TRIDC1AG063150	582771846	582774035	ATP-dependent zinc metalloprotease FtsH 2
1A	1A.4	QddfHi.huj.uh-1A	TRIDC1AG063160	582776382	582777554	ATP-dependent zinc metalloprotease FtsH 2
1A	1A.4	QddfHi.huj.uh-1A	TRIDC1AG063170	582794961	582802594	Lysine-specific demethylase 5B
1B	1B.1	QDph.huj.uh-1B	TRIDC1BG000030	398553	399248	undescribed protein
1B	1B.1	QDph.huj.uh-1B	TRIDC1BG000060	556086	560106	SNF1 protein kinase subunit beta-3
1B	1B.1	QDph.huj.uh-1B	TRIDC1BG000070	557334	558041	Exonuclease 3'-5' domain-containing protein 2
1B	1B.1	QDph.huj.uh-1B	TRIDC1BG000080	898881	901391	Flavin-containing monooxygenase family protein
1B	1B.1	QDph.huj.uh-1B	TRIDC1BG000090	1015830	1020588	hydroxycinnamoyl-CoA shikimate/quinate hydroxycinnamoyl transferase
1B	1B.1	QDph.huj.uh-1B	TRIDC1BG000120	1107262	1112635	Disease resistance protein
1B	1B.1	QDph.huj.uh-1B	TRIDC1BG000130	1165257	1168483	receptor kinase 2
1B	1B.1	QDph.huj.uh-1B	TRIDC1BG000150	1304063	1307918	Disease resistance protein RPP13
1B	1B.1	QDph.huj.uh-1B	TRIDC1BG000160	1398911	1400563	TRAF-type zinc finger domain-containing protein 1
1B	1B.1	QDph.huj.uh-1B	TRIDC1BG000180	1448231	1458125	receptor-like protein kinase 1
1B	1B.1	QDph.huj.uh-1B	TRIDC1BG000210	1491768	1492377	Cysteine-rich receptor-like protein kinase 6
1B	1B.1	QDph.huj.uh-1B	TRIDC1BG000220	1492543	1492785	receptor kinase 1
1B	1B.1	QDph.huj.uh-1B	TRIDC1BG000230	1500080	1503679	Disease resistance protein RGA2
1B	1B.1	QDph.huj.uh-1B	TRIDC1BG000240	1593343	1597750	Disease resistance protein
1B	1B.1	QDph.huj.uh-1B	TRIDC1BG000250	1622141	1641203	Disease resistance protein RGA2
1B	1B.1	QDph.huj.uh-1B	TRIDC1BG000260	1652756	1656507	Disease resistance protein RPP13
1B	1B.1	QDph.huj.uh-1B	TRIDC1BG000270	1768078	1770646	Lr21, putative
1B	1B.1	QDph.huj.uh-1B	TRIDC1BG000280	1798574	1799350	LRR receptor-like serine/threonine-protein kinase GSO1
1B	1B.1	QDph.huj.uh-1B	TRIDC1BG000290	1799412	1801409	Leucine-rich repeat receptor-like protein kinase family protein
1B	1B.1	QDph.huj.uh-1B	TRIDC1BG000300	1815566	1815832	Disease resistance protein RPP13
1B	1B.1	QDph.huj.uh-1B	TRIDC1BG000310	1817580	1818186	Disease resistance RPP13-like protein 4
1B	1B.1	QDph.huj.uh-1B	TRIDC1BG000320	1899196	1907275	receptor kinase 1
1B	1B.1	QDph.huj.uh-1B	TRIDC1BG000330	1907443	1909181	Cysteine-rich receptor-like protein kinase 19
1B	1B.1	QDph.huj.uh-1B	TRIDC1BG000340	1928207	1931860	receptor kinase 1
1B	1B.1	QDph.huj.uh-1B	TRIDC1BG000360	1948463	1957280	Disease resistance protein
1B	1B.1	QDph.huj.uh-1B	TRIDC1BG000370	1970414	1973894	elongation defective 1 protein / ELD1 protein
1B	1B.1	QDph.huj.uh-1B	TRIDC1BG000380	2140767	2150635	Paired amphipathic helix protein Sin3-like 4
1B	1B.1	QDph.huj.uh-1B	TRIDC1BG000390	2179284	2182423	Cytochrome P450 superfamily protein
1B	1B.1	QDph.huj.uh-1B	TRIDC1BG000420	2216408	2221640	Phospholipid-transporting ATPase 10
1B	1B.1	QDph.huj.uh-1B	TRIDC1BG000430	2225866	2231434	Cytochrome P450 superfamily protein
1B	1B.1	QDph.huj.uh-1B	TRIDC1BG000440	2232626	2235403	unknown function
1B	1B.1	QDph.huj.uh-1B	TRIDC1BG000450	2235811	2237236	Protein kinase superfamily protein
1B	1B.1	QDph.huj.uh-1B	TRIDC1BG000460	2235910	2238586	Ltk2
1B	1B.1	QDph.huj.uh-1B	TRIDC1BG000530	2354635	2355334	Nucleic acid-binding, OB-fold-like protein
1B	1B.1	QDph.huj.uh-1B	TRIDC1BG000540	2359584	2366368	unknown function
1B	1B.1	QDph.huj.uh-1B	TRIDC1BG000550	2391853	2395770	E3 ubiquitin-protein ligase SIS3
1B	1B.1	QDph.huj.uh-1B	TRIDC1BG000570	2398096	2398367	Pco110845
1B	1B.1	QDph.huj.uh-1B	TRIDC1BG000580	2402065	2403639	unknown function
1B	1B.1	QDph.huj.uh-1B	TRIDC1BG000620	3069099	3069500	RING/U-box superfamily protein
1B	1B.1	QDph.huj.uh-1B	TRIDC1BG000630	3131784	3143427	Fatty acyl-CoA reductase 1
1B	1B.1	QDph.huj.uh-1B	TRIDC1BG000690	3513520	3515145	Cytochrome P450 superfamily protein
1B	1B.1	QDph.huj.uh-1B	TRIDC1BG000700	3616363	3619437	Homeobox protein knotted-1-like 11
1B	1B.1	QDph.huj.uh-1B	TRIDC1BG000720	4057555	4062523	glycerol-3-phosphate acyltransferase 6
1B	1B.1	QDph.huj.uh-1B	TRIDC1BG000730	4155747	4168715	myb domain protein 12
1B	1B.1	QDph.huj.uh-1B	TRIDC1BG000740	4273303	4276979	hydroxycinnamoyl-CoA shikimate/quinate hydroxycinnamoyl transferase
1B	1B.1	QDph.huj.uh-1B	TRIDC1BG000770	4391432	4401582	Protein ROOT HAIR DEFECTIVE 3
1B	1B.1	QDph.huj.uh-1B	TRIDC1BG000790	4504380	4505211	Disease resistance protein RPM1
1B	1B.1	QDph.huj.uh-1B	TRIDC1BG000800	4506201	4506854	Disease resistance protein
1B	1B.1	QDph.huj.uh-1B	TRIDC1BG000810	4506938	4507930	Disease resistance protein RPM1
1B	1B.1	QDph.huj.uh-1B	TRIDC1BG000820	4515909	4519973	Protein ROOT HAIR DEFECTIVE 3
1B	1B.1	QDph.huj.uh-1B	TRIDC1BG000830	4534716	4543703	Protein ROOT HAIR DEFECTIVE 3
1B	1B.1	QDph.huj.uh-1B	TRIDC1BG000840	4612532	4614326	General transcription factor 2-related zinc finger protein
1B	1B.1	QDph.huj.uh-1B	TRIDC1BG000850	4674224	4676013	Lr21
1B	1B.1	QDph.huj.uh-1B	TRIDC1BG000860	4677156	4679619	Disease resistance protein RGA2
1B	1B.1	QDph.huj.uh-1B	TRIDC1BG000870	4686017	4687785	Disease resistance protein
1B	1B.1	QDph.huj.uh-1B	TRIDC1BG000880	4688778	4689044	Disease resistance protein RPP13
1B	1B.1	QDph.huj.uh-1B	TRIDC1BG000890	4819138	4819601	ATPase subunit 8
1B	1B.1	QDph.huj.uh-1B	TRIDC1BG000900	4821318	4821787	NADH-quinone oxidoreductase subunit A 1
1B	1B.1	QDph.huj.uh-1B	TRIDC1BG000910	4899774	4902074	Disease resistance protein
1B	1B.1	QDph.huj.uh-1B	TRIDC1BG000920	4902127	4905898	Disease resistance protein RGA2
1B	1B.1	QDph.huj.uh-1B	TRIDC1BG000930	4974692	4982160	Fatty acyl-CoA reductase 1
1B	1B.1	QDph.huj.uh-1B	TRIDC1BG000940	4990618	5000488	Fatty acyl-CoA reductase 1
1B	1B.1	QDph.huj.uh-1B	TRIDC1BG000950	5115554	5117689	Protein of unknown function (DUF594)
1B	1B.1	QDph.huj.uh-1B	TRIDC1BG000960	5144580	5146841	Leucine-rich repeat receptor-like protein kinase family protein
1B	1B.1	QDph.huj.uh-1B	TRIDC1BG000970	5167883	5171306	Disease resistance protein
1B	1B.1	QDph.huj.uh-1B	TRIDC1BG000990	5197664	5199448	F-box/LRR-repeat protein 14
1B	1B.1	QDph.huj.uh-1B	TRIDC1BG001000	5281371	5294830	Disease resistance protein
1B	1B.1	QDph.huj.uh-1B	TRIDC1BG001020	5339654	5341384	F-box/LRR-repeat protein 14
1B	1B.1	QDph.huj.uh-1B	TRIDC1BG001030	5348018	5349104	Leucine-rich receptor-like protein kinase family protein
1B	1B.1	QDph.huj.uh-1B	TRIDC1BG001040	5373123	5374377	Leucine-rich repeat receptor-like protein kinase family protein
1B	1B.1	QDph.huj.uh-1B	TRIDC1BG001050	5381022	5382789	Leucine-rich repeat receptor-like protein kinase family protein
1B	1B.1	QDph.huj.uh-1B	TRIDC1BG001060	5390233	5393191	Receptor-like protein kinase 2
1B	1B.1	QDph.huj.uh-1B	TRIDC1BG001070	5447242	5477595	Charged multivesicular body protein 5
1B	1B.1	QDph.huj.uh-1B	TRIDC1BG001080	5511299	5511937	Far-red impaired response protein-like protein
1B	1B.1	QDph.huj.uh-1B	TRIDC1BG001090	5674545	5682398	Bidirectional sugar transporter N3
1B	1B.1	QDph.huj.uh-1B	TRIDC1BG001110	5855853	5857419	L-tyrosine decarboxylase
1B	1B.1	QDph.huj.uh-1B	TRIDC1BG001120	5882497	5883394	Pentatricopeptide repeat-containing protein
1B	1B.1	QDph.huj.uh-1B	TRIDC1BG001130	5917913	5919900	L-tyrosine decarboxylase
1B	1B.1	QDph.huj.uh-1B	TRIDC1BG001140	5956979	5957212	L-tyrosine decarboxylase
1B	1B.1	QDph.huj.uh-1B	TRIDC1BG001160	6061704	6065642	alcohol dehydrogenase 1
1B	1B.1	QDph.huj.uh-1B	TRIDC1BG001170	6461862	6462478	phosphoprotein phosphatase inhibitors
1B	1B.1	QDph.huj.uh-1B	TRIDC1BG001180	6543595	6545742	ABC transporter G family member 5
1B	1B.1	QDph.huj.uh-1B	TRIDC1BG001190	6561611	6564973	arginine/serine-rich splicing factor 35
1B	1B.1	QDph.huj.uh-1B	TRIDC1BG001240	6913133	6913635	Omega gliadin
1B	1B.1	QDph.huj.uh-1B	TRIDC1BG001270	6934489	6935527	unknown function
1B	1B.1	QDph.huj.uh-1B	TRIDC1BG001290	6994270	6998112	Transcription initiation factor TFIID subunit 6
1B	1B.1	QDph.huj.uh-1B	TRIDC1BG001330	7021974	7027092	E3 ubiquitin-protein ligase ORTHRUS 2
1B	1B.1	QDph.huj.uh-1B	TRIDC1BG001340	7030281	7037588	Protein MEI2-like 3
1B	1B.1	QDph.huj.uh-1B	TRIDC1BG001370	7161028	7164154	Charged multivesicular body protein 5
1B	1B.1	QDph.huj.uh-1B	TRIDC1BG001380	7162899	7168603	Leucine-rich repeat protein kinase family protein
1B	1B.1	QDph.huj.uh-1B	TRIDC1BG001390	7185921	7186425	F-box family protein
1B	1B.1	QDph.huj.uh-1B	TRIDC1BG001400	7203728	7204987	Protein kinase family protein
1B	1B.1	QDph.huj.uh-1B	TRIDC1BG001410	7258580	7260761	Leucine-rich repeat receptor-like protein kinase family protein
1B	1B.1	QDph.huj.uh-1B	TRIDC1BG001430	7266027	7269127	Leucine-rich receptor-like protein kinase family protein
1B	1B.1	QDph.huj.uh-1B	TRIDC1BG001440	7274135	7278183	Leucine-rich repeat receptor-like protein kinase family protein
1B	1B.1	QDph.huj.uh-1B	TRIDC1BG001450	7278623	7281798	Leucine-rich repeat receptor-like protein kinase family protein
1B	1B.1	QDph.huj.uh-1B	TRIDC1BG001460	7322557	7335679	Disease resistance protein
1B	1B.1	QDph.huj.uh-1B	TRIDC1BG001470	7339362	7340167	Kinesin-like protein
1B	1B.1	QDph.huj.uh-1B	TRIDC1BG001480	7353542	7356882	Leucine-rich repeat receptor-like protein kinase family protein
1B	1B.1	QDph.huj.uh-1B	TRIDC1BG001490	7366566	7376563	Disease resistance protein
1B	1B.1	QDph.huj.uh-1B	TRIDC1BG001500	7452564	7453316	Transmembrane protein 147
1B	1B.1	QDph.huj.uh-1B	TRIDC1BG001510	7465418	7469614	Leucine-rich receptor-like protein kinase family protein
1B	1B.1	QDph.huj.uh-1B	TRIDC1BG001550	7701280	7703897	Peptidyl-prolyl cis-trans isomerase B
1B	1B.1	QDph.huj.uh-1B	TRIDC1BG001560	7719618	7720229	Gamma-gliadin B
1B	1B.1	QDph.huj.uh-1B	TRIDC1BG001570	7721260	7721846	Protein of unknown function (DUF 3339)
1B	1B.1	QDph.huj.uh-1B	TRIDC1BG001590	7808921	7809396	Omega-gliadin
1B	1B.1	QDph.huj.uh-1B	TRIDC1BG001620	7900651	7901647	Disease resistance protein
1B	1B.1	QDph.huj.uh-1B	TRIDC1BG001630	7904642	7907570	Disease resistance protein
1B	1B.1	QDph.huj.uh-1B	TRIDC1BG001650	8046007	8046195	unknown function
1B	1B.1	QDph.huj.uh-1B	TRIDC1BG001660	8129638	8130384	Disease resistance protein RGA2
1B	1B.1	QDph.huj.uh-1B	TRIDC1BG001670	8294658	8297270	Glucan 1,3-beta-glucosidase
1B	1B.1	QDph.huj.uh-1B	TRIDC1BG001690	8524987	8526565	Disease resistance-responsive (dirigent-like protein) family protein
1B	1B.1	QDph.huj.uh-1B	TRIDC1BG001700	8535313	8536226	FAR1-related sequence 10
1B	1B.1	QDph.huj.uh-1B	TRIDC1BG001720	8592117	8593818	Photosystem II CP43 reaction center protein
1B	1B.1	QDph.huj.uh-1B	TRIDC1BG001740	8606652	8607539	Glutenin, low molecular weight subunit
1B	1B.1	QDph.huj.uh-1B	TRIDC1BG001810	8743549	8745258	Class I glutamine amidotransferase-like superfamily protein
1B	1B.1	QDph.huj.uh-1B	TRIDC1BG001820	8747984	8750427	Tetratricopeptide repeat protein 28
1B	1B.1	QDph.huj.uh-1B	TRIDC1BG001830	8752526	8755557	copper ion binding
1B	1B.1	QDph.huj.uh-1B	TRIDC1BG001840	8756102	8758607	Pm3b-like disease resistance protein
1B	1B.1	QDph.huj.uh-1B	TRIDC1BG001850	8759349	8761466	Disease resistance protein
1B	1B.1	QDph.huj.uh-1B	TRIDC1BG001890	8808815	8809711	Glutenin, low molecular weight subunit
1B	1B.1	QDph.huj.uh-1B	TRIDC1BG001900	8874672	8877094	Pm3-like disease resistance protein
1B	1B.1	QDph.huj.uh-1B	TRIDC1BG001910	8877843	8879859	Disease resistance protein
1B	1B.1	QDph.huj.uh-1B	TRIDC1BG001920	8893567	8895418	Pm3-like disease resistance protein
1B	1B.1	QDph.huj.uh-1B	TRIDC1BG001930	9008989	9010944	Pm3-like disease resistance protein
1B	1B.1	QDph.huj.uh-1B	TRIDC1BG001940	9010975	9013037	Disease resistance protein
1B	1B.1	QDph.huj.uh-1B	TRIDC1BG001950	9024104	9024988	Jasmonate-induced protein, putative, expressed
1B	1B.1	QDph.huj.uh-1B	TRIDC1BG001970	9034496	9035047	Glutenin, low molecular weight subunit
1B	1B.1	QDph.huj.uh-1B	TRIDC1BG001980	9086370	9086944	HXXXD-type acyl-transferase family protein
1B	1B.1	QDph.huj.uh-1B	TRIDC1BG001990	9164057	9165072	geranylgeranyl pyrophosphate synthase 1
1B	1B.1	QDph.huj.uh-1B	TRIDC1BG002000	9219150	9220250	Disease resistance protein (CC-NBS-LRR class) family
1B	1B.1	QDph.huj.uh-1B	TRIDC1BG002010	9221072	9221912	Disease resistance protein RGA2
1B	1B.1	QDph.huj.uh-1B	TRIDC1BG002030	9485550	9486416	unknown function
1B	1B.1	QDph.huj.uh-1B	TRIDC1BG002060	9550334	9571977	Pm3-like disease resistance protein
1B	1B.1	QDph.huj.uh-1B	TRIDC1BG002070	9551639	9552656	Pm3-like disease resistance protein
1B	1B.1	QDph.huj.uh-1B	TRIDC1BG002080	9572682	9577405	Disease resistance protein
1B	1B.1	QDph.huj.uh-1B	TRIDC1BG002090	9617202	9618135	Disease resistance RPP13-like protein 4
1B	1B.1	QDph.huj.uh-1B	TRIDC1BG002100	9620787	9622232	Disease resistance protein RPP13
1B	1B.1	QDph.huj.uh-1B	TRIDC1BG002110	9622384	9623327	Disease resistance protein RPP13
1B	1B.1	QDph.huj.uh-1B	TRIDC1BG002150	9680886	9682269	HXXXD-type acyl-transferase family protein
1B	1B.1	QDph.huj.uh-1B	TRIDC1BG002160	9756620	9757197	MATE efflux family protein
1B	1B.1	QDph.huj.uh-1B	TRIDC1BG002180	9796414	9799760	Disease resistance protein
1B	1B.1	QDph.huj.uh-1B	TRIDC1BG002190	9809678	9813750	NB-ARC domain-containing disease resistance protein
1B	1B.1	QDph.huj.uh-1B	TRIDC1BG002200	9851190	9943742	Glutathione S-transferase family protein
1B	1B.1	QDph.huj.uh-1B	TRIDC1BG002210	9859524	9860295	Defensin-like protein
1B	1B.1	QDph.huj.uh-1B	TRIDC1BG002220	9946667	9954979	methionine S-methyltransferase
1B	1B.1	QDph.huj.uh-1B	TRIDC1BG002230	9962788	9965090	STIP1 homology and U box-containing protein 1
1B	1B.1	QDph.huj.uh-1B	TRIDC1BG002260	9969016	9971071	Serine/threonine-protein kinase CTR1
1B	1B.1	QDph.huj.uh-1B	TRIDC1BG002270	9975343	9976854	Disease resistance protein RGA2
1B	1B.1	QDph.huj.uh-1B	TRIDC1BG002280	9992580	9994412	Biosynthetic arginine decarboxylase
1B	1B.1	QDph.huj.uh-1B	TRIDC1BG002290	10010064	10012622	C2 calcium/lipid-binding plant phosphoribosyltransferase family protein
1B	1B.1	QDph.huj.uh-1B	TRIDC1BG002300	10034667	10035145	Defensin-like protein
1B	1B.1	QDph.huj.uh-1B	TRIDC1BG002310	10039446	10040090	Defensin-like protein
1B	1B.1	QDph.huj.uh-1B	TRIDC1BG002340	10188761	10191488	Serine/threonine-protein kinase
1B	1B.1	QDph.huj.uh-1B	TRIDC1BG002350	10237446	10238136	Glutathione S-transferase family protein
1B	1B.1	QDph.huj.uh-1B	TRIDC1BG002370	10239318	10240083	Tubulin-specific chaperone E
1B	1B.1	QDph.huj.uh-1B	TRIDC1BG002380	10247422	10251417	Ras-related protein Rab-1A
1B	1B.1	QDph.huj.uh-1B	TRIDC1BG002390	10257648	10260757	Disease resistance protein
1B	1B.1	QDph.huj.uh-1B	TRIDC1BG002400	10260954	10261892	Disease resistance protein RPM1
1B	1B.1	QDph.huj.uh-1B	TRIDC1BG002410	10264593	10265288	Ras-related protein Rab-25
1B	1B.1	QDph.huj.uh-1B	TRIDC1BG002420	10335070	10335390	12-oxophytodienoate reductase 2
1B	1B.1	QDph.huj.uh-1B	TRIDC1BG002430	10340871	10342532	12-oxophytodienoate reductase 2
1B	1B.1	QDph.huj.uh-1B	TRIDC1BG002460	10621846	10623267	wall-associated kinase 2
1B	1B.1	QDph.huj.uh-1B	TRIDC1BG002490	10626866	10631454	Disease resistance protein
1B	1B.1	QDph.huj.uh-1B	TRIDC1BG002500	10669092	10672083	receptor kinase 2
1B	1B.1	QDph.huj.uh-1B	TRIDC1BG002530	10836510	10837629	receptor-like protein kinase 4
1B	1B.1	QDph.huj.uh-1B	TRIDC1BG002540	10859454	10863546	Disease resistance protein
1B	1B.1	QDph.huj.uh-1B	TRIDC1BG002550	10934050	10937452	Inactive poly [ADP-ribose] polymerase RCD1
1B	1B.1	QDph.huj.uh-1B	TRIDC1BG002560	10943169	10945919	Disease resistance protein (CC-NBS-LRR class) family
1B	1B.1	QDph.huj.uh-1B	TRIDC1BG002590	11173543	11175042	Glutathione S-transferase family protein
1B	1B.1	QDph.huj.uh-1B	TRIDC1BG002600	11179450	11181680	Protein kinase superfamily protein
1B	1B.1	QDph.huj.uh-1B	TRIDC1BG002610	11220997	11222170	Phosphatidate cytidylyltransferase family protein
1B	1B.1	QDph.huj.uh-1B	TRIDC1BG002620	11245311	11246376	Phosphatidate cytidylyltransferase family protein
1B	1B.1	QDph.huj.uh-1B	TRIDC1BG002630	11281084	11281839	Disease resistance protein RPM1
1B	1B.1	QDph.huj.uh-1B	TRIDC1BG002640	11412542	11413416	Bowman-Birk type trypsin inhibitor
1B	1B.1	QDph.huj.uh-1B	TRIDC1BG002680	11590810	11593719	Cytochrome P450 superfamily protein
1B	1B.1	QDph.huj.uh-1B	TRIDC1BG002690	11603742	11605080	Disease resistance protein RPM1
1B	1B.1	QDph.huj.uh-1B	TRIDC1BG002700	11616039	11617065	Disease resistance protein RPM1
1B	1B.1	QDph.huj.uh-1B	TRIDC1BG002710	11638364	11643793	Disease resistance protein RPM1
1B	1B.1	QDph.huj.uh-1B	TRIDC1BG002720	11647419	11649329	Aldo-keto reductase family 4 member C9
1B	1B.1	QDph.huj.uh-1B	TRIDC1BG002730	11669556	11678838	Disease resistance protein
1B	1B.1	QDph.huj.uh-1B	TRIDC1BG002750	11800980	11803917	Aldo-keto reductase family 4 member C9
1B	1B.1	QDph.huj.uh-1B	TRIDC1BG002760	11842747	11843767	anthocyanin 5-aromatic acyltransferase 1
1B	1B.1	QDph.huj.uh-1B	TRIDC1BG002770	11872101	11873080	Membrane-associated salt-inducible protein-like
1B	1B.1	QDph.huj.uh-1B	TRIDC1BG002780	11876097	11877502	HXXXD-type acyl-transferase family protein
1B	1B.1	QDph.huj.uh-1B	TRIDC1BG002800	12023818	12027434	Aldo-keto reductase family 4 member C9
1B	1B.1	QDph.huj.uh-1B	TRIDC1BG002840	12129123	12130328	Disease resistance protein RPM1
1B	1B.1	QDph.huj.uh-1B	TRIDC1BG002850	12131349	12133916	Disease resistance protein
1B	1B.1	QDph.huj.uh-1B	TRIDC1BG002860	12194538	12200558	Disease resistance protein
1B	1B.1	QDph.huj.uh-1B	TRIDC1BG002880	12389788	12390654	Thionin
1B	1B.1	QDph.huj.uh-1B	TRIDC1BG002890	12428388	12430713	Regulator of chromosome condensation (RCC1) family with FYVE zinc finger domain
1B	1B.1	QDph.huj.uh-1B	TRIDC1BG002900	12433058	12437263	Regulator of chromosome condensation (RCC1) family protein
1B	1B.1	QDph.huj.uh-1B	TRIDC1BG002910	12564837	12568072	actin 7
1B	1B.1	QDph.huj.uh-1B	TRIDC1BG002920	12568640	12570458	Chaperone protein DnaJ
1B	1B.1	QDph.huj.uh-1B	TRIDC1BG002930	12582117	12589728	Phosphoinositide phosphatase family protein
1B	1B.1	QDph.huj.uh-1B	TRIDC1BG002940	12600111	12600721	undescribed protein
1B	1B.1	QDph.huj.uh-1B	TRIDC1BG002950	12787943	12788359	UDP-Glycosyltransferase superfamily protein
1B	1B.1	QDph.huj.uh-1B	TRIDC1BG002960	12834644	12839542	serine carboxypeptidase-like 4
1B	1B.1	QDph.huj.uh-1B	TRIDC1BG002970	12989272	12991466	Cytochrome P450 superfamily protein
1B	1B.1	QDph.huj.uh-1B	TRIDC1BG002990	13154936	13156780	O-methyltransferase 1
1B	1B.1	QDph.huj.uh-1B	TRIDC1BG003010	13210303	13213367	Delta-1-pyrroline-5-carboxylate synthetase
1B	1B.1	QDph.huj.uh-1B	TRIDC1BG003030	13218681	13221339	Nuclear inhibitor of protein phosphatase 1
1B	1B.1	QDph.huj.uh-1B	TRIDC1BG003060	13288105	13289174	Disease resistance protein
1B	1B.1	QDph.huj.uh-1B	TRIDC1BG003070	13363581	13364351	caffeoyl-CoA 3-O-methyltransferase
1B	1B.1	QDph.huj.uh-1B	TRIDC1BG003080	13546978	13551178	myb domain protein 12
1B	1B.1	QDph.huj.uh-1B	TRIDC1BG003090	13610932	13615720	myb domain protein 12
1B	1B.1	QDph.huj.uh-1B	TRIDC1BG003100	13632389	13632627	Anthocyanidin 3-O-glucosyltransferase
1B	1B.1	QDph.huj.uh-1B	TRIDC1BG003110	13635166	13635667	Pentatricopeptide repeat (PPR-like) superfamily protein
1B	1B.1	QDph.huj.uh-1B	TRIDC1BG003130	13936769	13940447	TBC1 domain family member 2A
1B	1B.1	QDph.huj.uh-1B	TRIDC1BG003140	13996170	13997954	disease resistance protein (TIR-NBS-LRR class)
1B	1B.1	QDph.huj.uh-1B	TRIDC1BG003170	14009556	14014080	unknown function
1B	1B.1	QDph.huj.uh-1B	TRIDC1BG003180	14041263	14041516	late embryogenesis abundant protein-related / LEA protein-related
1B	1B.1	QDph.huj.uh-1B	TRIDC1BG003190	14048213	14049263	sulfotransferase 4B
1B	1B.1	QDph.huj.uh-1B	TRIDC1BG003200	14070443	14072520	Pentatricopeptide repeat-containing protein
1B	1B.1	QDph.huj.uh-1B	TRIDC1BG003210	14153505	14155524	Pentatricopeptide repeat-containing protein
1B	1B.1	QDph.huj.uh-1B	TRIDC1BG003220	14203764	14205723	unknown function
1B	1B.1	QDph.huj.uh-1B	TRIDC1BG003270	14570672	14795719	unknown function
1B	1B.1	QDph.huj.uh-1B	TRIDC1BG003280	14633674	14637508	beta-galactosidase 15
1B	1B.1	QDph.huj.uh-1B	TRIDC1BG003290	14736616	14741118	unknown function
1B	1B.1	QDph.huj.uh-1B	TRIDC1BG003300	14757025	14758060	unknown function
1B	1B.1	QDph.huj.uh-1B	TRIDC1BG003310	14797422	14807497	Polyadenylate-binding protein 2-B
1B	1B.1	QDph.huj.uh-1B	TRIDC1BG003330	14819082	14829301	ABC transporter D family member 1
1B	1B.1	QDph.huj.uh-1B	TRIDC1BG003350	14929646	14936349	Disease resistance protein RPM1
1B	1B.1	QDph.huj.uh-1B	TRIDC1BG003360	14945491	14950415	Transcription initiation factor IIA subunit 2
1B	1B.1	QDph.huj.uh-1B	TRIDC1BG003370	14953798	14955579	Protein DEHYDRATION-INDUCED 19 homolog 6
1B	1B.1	QDph.huj.uh-1B	TRIDC1BG003380	14955695	14958317	tRNA pseudouridine synthase B
1B	1B.1	QDph.huj.uh-1B	TRIDC1BG003390	14982152	14982553	Embryogenesis transmembrane protein-like
1B	1B.1	QDph.huj.uh-1B	TRIDC1BG003410	15012997	15013209	Proteinase inhibitor
1B	1B.1	QDph.huj.uh-1B	TRIDC1BG003420	15132515	15133157	Ankyrin-like protein
1B	1B.1	QDph.huj.uh-1B	TRIDC1BG003430	15158248	15162815	unknown function
1B	1B.1	QDph.huj.uh-1B	TRIDC1BG003440	15235750	15241673	Ankyrin repeat family protein
1B	1B.1	QDph.huj.uh-1B	TRIDC1BG003450	15250219	15250368	Nucleotide excision repair, TFIIH, subunit TTDA
1B	1B.1	QDph.huj.uh-1B	TRIDC1BG003460	15259353	15260294	Plant protein of unknown function (DUF868)
1B	1B.1	QDph.huj.uh-1B	TRIDC1BG003470	15261249	15263306	Protein kinase superfamily protein
1B	1B.1	QDph.huj.uh-1B	TRIDC1BG003490	15351585	15356752	zinc finger (C3HC4-type RING finger) family protein / BRCT domain-containing protein
1B	1B.1	QDph.huj.uh-1B	TRIDC1BG003500	15359161	15361840	Disease resistance protein (CC-NBS-LRR class) family
1B	1B.1	QDph.huj.uh-1B	TRIDC1BG003520	15531588	15533215	General transcription factor IIH subunit 5
1B	1B.1	QDph.huj.uh-1B	TRIDC1BG003530	15534383	15535708	Cathepsin B-like cysteine proteinase 5
1B	1B.1	QDph.huj.uh-1B	TRIDC1BG003540	15540549	15541375	unknown function
1B	1B.1	QDph.huj.uh-1B	TRIDC1BG003550	15585088	15586242	Elongation factor 2
1B	1B.1	QDph.huj.uh-1B	TRIDC1BG003560	15716298	15717161	unknown function
1B	1B.1	QDph.huj.uh-1B	TRIDC1BG003570	15735734	15736314	HXXXD-type acyl-transferase family protein
1B	1B.1	QDph.huj.uh-1B	TRIDC1BG003580	15766829	15767435	Subtilisin-chymotrypsin inhibitor CI-1A
1B	1B.1	QDph.huj.uh-1B	TRIDC1BG003590	15771498	15772022	ARM repeat superfamily protein
1B	1B.1	QDph.huj.uh-1B	TRIDC1BG003600	15774456	15775029	Subtilisin-chymotrypsin inhibitor CI-1A
1B	1B.1	QDph.huj.uh-1B	TRIDC1BG003610	15775365	15776107	Subtilisin-chymotrypsin inhibitor-2A
1B	1B.1	QDph.huj.uh-1B	TRIDC1BG003620	15788904	15789668	undescribed protein
1B	1B.1	QDph.huj.uh-1B	TRIDC1BG003630	15789294	15789539	Subtilisin-chymotrypsin inhibitor-2A
1B	1B.1	QDph.huj.uh-1B	TRIDC1BG003650	15804254	15804845	Subtilisin-chymotrypsin inhibitor-2A
1B	1B.1	QDph.huj.uh-1B	TRIDC1BG003660	15808227	15809031	Subtilisin-chymotrypsin inhibitor-2A
1B	1B.1	QDph.huj.uh-1B	TRIDC1BG003670	15819297	15824544	Disease resistance protein
1B	1B.1	QDph.huj.uh-1B	TRIDC1BG003700	15844587	15844990	undescribed protein
1B	1B.1	QDph.huj.uh-1B	TRIDC1BG003710	15858978	15864629	Disease resistance protein
1B	1B.1	QDph.huj.uh-1B	TRIDC1BG003720	15897955	16074054	pumilio 3
1B	1B.1	QDph.huj.uh-1B	TRIDC1BG003730	15903395	15906286	Disease resistance protein
1B	1B.1	QDph.huj.uh-1B	TRIDC1BG003740	15906738	15909454	Disease resistance protein RGA2
1B	1B.1	QDph.huj.uh-1B	TRIDC1BG003750	15953103	15957519	Disease resistance protein
1B	1B.1	QDph.huj.uh-1B	TRIDC1BG003790	15979042	15979287	Subtilisin-chymotrypsin inhibitor CI-1A
1B	1B.1	QDph.huj.uh-1B	TRIDC1BG003800	15998796	15999394	Subtilisin-chymotrypsin inhibitor-2B
1B	1B.1	QDph.huj.uh-1B	TRIDC1BG003810	16021793	16061609	Disease resistance protein RPP13
1B	1B.1	QDph.huj.uh-1B	TRIDC1BG003820	16022591	16029409	Disease resistance protein RPP13
1B	1B.1	QDph.huj.uh-1B	TRIDC1BG003840	16033050	16034194	Disease resistance protein RPP13
1B	1B.1	QDph.huj.uh-1B	TRIDC1BG003850	16039644	16040954	Anaphase-promoting complex subunit cdc20
1B	1B.1	QDph.huj.uh-1B	TRIDC1BG003880	16098723	16105144	ERD (early-responsive to dehydration stress) family protein
1B	1B.1	QDph.huj.uh-1B	TRIDC1BG003910	16288614	16295082	Disease resistance protein
1B	1B.1	QDph.huj.uh-1B	TRIDC1BG003920	16382244	16382774	Subtilisin-like protease
1B	1B.1	QDph.huj.uh-1B	TRIDC1BG003930	16399602	16400601	RING/U-box superfamily protein
1B	1B.1	QDph.huj.uh-1B	TRIDC1BG003950	16532445	16535785	Disease resistance protein
1B	1B.1	QDph.huj.uh-1B	TRIDC1BG003960	16577962	16581584	Double-stranded RNA-binding protein 4
1B	1B.1	QDph.huj.uh-1B	TRIDC1BG003980	16699305	16700438	GRAS family transcription factor
1B	1B.1	QDph.huj.uh-1B	TRIDC1BG003990	16767158	16768383	Jasmonate O-methyltransferase
1B	1B.1	QDph.huj.uh-1B	TRIDC1BG004000	16838979	16840952	GRAS family transcription factor
1B	1B.1	QDph.huj.uh-1B	TRIDC1BG004020	16849324	16849821	50S ribosomal protein L2, chloroplastic
1B	1B.1	QDph.huj.uh-1B	TRIDC1BG004030	16849431	16849832	undescribed protein
1B	1B.2	QTkw.huj.uh-1B	TRIDC1BG004200	18022537	18023534	Pentatricopeptide repeat-containing protein
1B	1B.2	QTkw.huj.uh-1B	TRIDC1BG004230	18187026	18189666	Pentatricopeptide repeat-containing protein
1B	1B.2	QTkw.huj.uh-1B	TRIDC1BG004300	19099054	19100593	isopropylmalate dehydrogenase 2
1B	1B.2	QTkw.huj.uh-1B	TRIDC1BG004310	19163703	19168121	Replication protein A 70 kDa DNA-binding subunit C
1B	1B.2	QTkw.huj.uh-1B	TRIDC1BG004320	19169516	19171399	Replication protein A 70 kDa DNA-binding subunit C
1B	1B.2	QTkw.huj.uh-1B	TRIDC1BG004330	19403522	19404724	Chalcone synthase 2
1B	1B.2	QTkw.huj.uh-1B	TRIDC1BG004340	19552810	19555581	F-box/LRR-repeat protein 20
1B	1B.2	QTkw.huj.uh-1B	TRIDC1BG004360	19625037	19626397	Heat shock 70 kDa protein 18
1B	1B.2	QTkw.huj.uh-1B	TRIDC1BG004450	20191446	20191839	Mitochondrial import inner membrane translocase subunit Tim9
1B	1B.2	QTkw.huj.uh-1B	TRIDC1BG004610	20578493	20579630	Glutenin, low molecular weight subunit
1B	1B.2	QTkw.huj.uh-1B	TRIDC1BG004700	20874004	20880481	Glucan 1,3-beta-glucosidase
1B	1B.2	QTkw.huj.uh-1B	TRIDC1BG004760	21634167	21637996	Helicase-like protein
1B	1B.2	QTkw.huj.uh-1B	TRIDC1BG004790	21873206	21874011	undescribed protein
1B	1B.2	QTkw.huj.uh-1B	TRIDC1BG004800	21897835	21899394	high affinity nitrate transporter 2.6
1B	1B.2	QTkw.huj.uh-1B	TRIDC1BG004840	21992881	21995079	ankyrin repeat family protein
1B	1B.2	QTkw.huj.uh-1B	TRIDC1BG004850	22120839	22121732	phospholipase D alpha 1
1B	1B.2	QTkw.huj.uh-1B	TRIDC1BG004860	22121799	22124178	phospholipase D P1
1B	1B.2	QTkw.huj.uh-1B	TRIDC1BG004900	22296232	22299786	Family of unknown function (DUF566)
1B	1B.2	QTkw.huj.uh-1B	TRIDC1BG004930	22342833	22343880	BTB/POZ domain-containing protein
1B	1B.2	QTkw.huj.uh-1B	TRIDC1BG004960	22507703	22509559	ENTH/ANTH/VHS superfamily protein
1B	1B.2	QTkw.huj.uh-1B	TRIDC1BG005020	22888688	22891557	Protein kinase family protein
1B	1B.2	QTkw.huj.uh-1B	TRIDC1BG005030	23068966	23069577	Homeobox-leucine zipper protein ROC4
1B	1B.2	QTkw.huj.uh-1B	TRIDC1BG005230	23974813	23979488	Disease resistance protein
1B	1B.2	QTkw.huj.uh-1B	TRIDC1BG005380	25045182	25081634	fatty acid hydroxylase 1
1B	1B.2	QTkw.huj.uh-1B	TRIDC1BG005390	25092372	25094259	FAR1-related sequence 10
1B	1B.2	QTkw.huj.uh-1B	TRIDC1BG005410	25104692	25105108	undescribed protein
1B	1B.2	QTkw.huj.uh-1B	TRIDC1BG005460	25722460	25726709	Cation/H(+) antiporter 20
1B	1B.2	QTkw.huj.uh-1B	TRIDC1BG005480	25737609	25738439	Pathogenesis-related thaumatin superfamily protein
1B	1B.2	QTkw.huj.uh-1B	TRIDC1BG005490	25837241	25839826	FAR1-related sequence 11
1B	1B.2	QTkw.huj.uh-1B	TRIDC1BG005500	25840995	25841955	Protein FAR1-RELATED SEQUENCE 3
1B	1B.2	QTkw.huj.uh-1B	TRIDC1BG005510	25986226	25987388	Mitochondrial transcription termination factor family protein
1B	1B.2	QTkw.huj.uh-1B	TRIDC1BG005530	26302653	26303634	Mitochondrial transcription termination factor family protein
1B	1B.2	QTkw.huj.uh-1B	TRIDC1BG005560	26321245	26321772	AWPM-19-like family protein
1B	1B.2	QTkw.huj.uh-1B	TRIDC1BG005570	26373871	26374293	Eukaryotic protein of unknown function (DUF872)
1B	1B.2	QTkw.huj.uh-1B	TRIDC1BG004190	18017650	18018477	Cysteine proteinases superfamily protein
1B	1B.2	QTkw.huj.uh-1B	TRIDC1BG004240	18420004	18420620	undescribed protein
1B	1B.2	QTkw.huj.uh-1B	TRIDC1BG004260	18815527	18817099	Chalcone synthase 2
1B	1B.2	QTkw.huj.uh-1B	TRIDC1BG004270	18950805	18952377	Chalcone synthase 2
1B	1B.2	QTkw.huj.uh-1B	TRIDC1BG004280	19015258	19016830	Chalcone synthase 2
1B	1B.2	QTkw.huj.uh-1B	TRIDC1BG004290	19090271	19092132	Chalcone synthase 2
1B	1B.2	QTkw.huj.uh-1B	TRIDC1BG004350	19556216	19563120	WD-40 repeat family protein
1B	1B.2	QTkw.huj.uh-1B	TRIDC1BG004410	19775725	19776388	Glycosyltransferase family 61 protein
1B	1B.2	QTkw.huj.uh-1B	TRIDC1BG004430	19835390	19836004	Homeobox-leucine zipper protein HDG11
1B	1B.2	QTkw.huj.uh-1B	TRIDC1BG004470	20459494	20463620	Pectin acetylesterase 5
1B	1B.2	QTkw.huj.uh-1B	TRIDC1BG004480	20485310	20487179	Protein phosphatase 2C family protein
1B	1B.2	QTkw.huj.uh-1B	TRIDC1BG004490	20502896	20504027	Metallothionein
1B	1B.2	QTkw.huj.uh-1B	TRIDC1BG004520	20508112	20509749	Outer envelope pore protein 16, chloroplastic
1B	1B.2	QTkw.huj.uh-1B	TRIDC1BG004530	20514701	20515090	Outer envelope pore protein 16, chloroplastic
1B	1B.2	QTkw.huj.uh-1B	TRIDC1BG004570	20538534	20540889	Pm3-like disease resistance protein
1B	1B.2	QTkw.huj.uh-1B	TRIDC1BG004580	20542057	20543201	Disease resistance protein (CC-NBS-LRR class) family
1B	1B.2	QTkw.huj.uh-1B	TRIDC1BG004590	20550574	20551452	unknown function
1B	1B.2	QTkw.huj.uh-1B	TRIDC1BG004710	20913734	20915908	Protein FAR1-RELATED SEQUENCE 5
1B	1B.2	QTkw.huj.uh-1B	TRIDC1BG004720	20995871	20997076	receptor kinase 3
1B	1B.2	QTkw.huj.uh-1B	TRIDC1BG004730	21093753	21096897	Bifunctional polymyxin resistance protein ArnA
1B	1B.2	QTkw.huj.uh-1B	TRIDC1BG004750	21112269	21117764	Elongation factor 2
1B	1B.2	QTkw.huj.uh-1B	TRIDC1BG004810	21909879	21934294	Sodium/hydrogen exchanger 7
1B	1B.2	QTkw.huj.uh-1B	TRIDC1BG004910	22302906	22304642	Lecithin-cholesterol acyltransferase-like 1
1B	1B.2	QTkw.huj.uh-1B	TRIDC1BG004940	22344566	22345155	Cytochrome P450 superfamily protein
1B	1B.2	QTkw.huj.uh-1B	TRIDC1BG004950	22369778	22371884	Nucleoporin Nup43
1B	1B.2	QTkw.huj.uh-1B	TRIDC1BG004970	22513501	22514830	TD and POZ domain-containing protein 3
1B	1B.2	QTkw.huj.uh-1B	TRIDC1BG004980	22670084	22670964	DOF zinc finger protein 1
1B	1B.2	QTkw.huj.uh-1B	TRIDC1BG004990	22736751	22738912	embryo defective 2735
1B	1B.2	QTkw.huj.uh-1B	TRIDC1BG005010	22813722	22814546	Cysteine-rich receptor-like protein kinase 25
1B	1B.2	QTkw.huj.uh-1B	TRIDC1BG005090	23497199	23499283	Mitochondrial ATP synthase 6 kDa subunit
1B	1B.2	QTkw.huj.uh-1B	TRIDC1BG005110	23555363	23558192	Disease resistance protein
1B	1B.2	QTkw.huj.uh-1B	TRIDC1BG005120	23578503	23580858	Disease resistance protein
1B	1B.2	QTkw.huj.uh-1B	TRIDC1BG005150	23708213	23709854	Chalcone--flavonone isomerase 1B-1
1B	1B.2	QTkw.huj.uh-1B	TRIDC1BG005160	23748152	23751389	ACT domain-containing protein
1B	1B.2	QTkw.huj.uh-1B	TRIDC1BG005260	24254978	24258382	Beta-1,3-galactosyltransferase 15
1B	1B.2	QTkw.huj.uh-1B	TRIDC1BG005400	25096471	25098089	Cytochrome P450 superfamily protein
1B	1B.2	QTkw.huj.uh-1B	TRIDC1BG005590	26465588	26467504	phenylalanine ammonia-lyase 2
1B	1B.3	QdLr.huj.uh-1B	TRIDC1BG008140	50536977	50541818	Cytochrome P450 superfamily protein
1B	1B.3	QdLr.huj.uh-1B	TRIDC1BG008160	50730965	50731197	F-box family protein
1B	1B.3	QdLr.huj.uh-1B	TRIDC1BG008170	50756641	50761782	ankyrin repeat family protein
1B	1B.3	QdLr.huj.uh-1B	TRIDC1BG008190	50907218	50910247	Elongation factor 2
1B	1B.3	QdLr.huj.uh-1B	TRIDC1BG008240	51152251	51153696	serpin 3
1B	1B.3	QdLr.huj.uh-1B	TRIDC1BG008250	51160078	51161003	Aldose reductase
1B	1B.3	QdLr.huj.uh-1B	TRIDC1BG008260	51197214	51216449	Nucleoporin GLE1
1B	1B.3	QdLr.huj.uh-1B	TRIDC1BG008280	51225530	51226223	Bifunctional inhibitor/lipid-transfer protein/seed storage 2S albumin superfamily protein
1B	1B.3	QdLr.huj.uh-1B	TRIDC1BG008300	52232039	52232392	Histidine-containing phosphotransfer protein 1
1B	1B.3	QdLr.huj.uh-1B	TRIDC1BG008350	52353727	52357301	Histidine-containing phosphotransfer protein 2
1B	1B.3	QdLr.huj.uh-1B	TRIDC1BG008360	52411029	52414257	Histidine-containing phosphotransfer protein 2
1B	1B.3	QdLr.huj.uh-1B	TRIDC1BG008380	52678578	52679234	unknown function
1B	1B.3	QdLr.huj.uh-1B	TRIDC1BG008390	52711694	52711985	Xylanase inhibitor protein 1
1B	1B.3	QdLr.huj.uh-1B	TRIDC1BG008400	52785526	52788731	MACPF domain-containing protein
1B	1B.3	QdLr.huj.uh-1B	TRIDC1BG008450	52910512	52911671	Leucine-rich repeat receptor-like protein kinase family protein
1B	1B.3	QdLr.huj.uh-1B	TRIDC1BG008460	52955869	52957008	Cytochrome P450 superfamily protein
1B	1B.3	QdLr.huj.uh-1B	TRIDC1BG008470	52957542	52957991	Cytochrome P450 71A4
1B	1B.3	QdLr.huj.uh-1B	TRIDC1BG008490	52983882	52985594	Replication factor C subunit 3
1B	1B.3	QdLr.huj.uh-1B	TRIDC1BG008500	53140547	53141481	chitinase A
1B	1B.3	QdLr.huj.uh-1B	TRIDC1BG008540	53244945	53248977	receptor-like protein kinase 1
1B	1B.3	QdLr.huj.uh-1B	TRIDC1BG008550	53325391	53329678	receptor-like protein kinase 1
1B	1B.3	QdLr.huj.uh-1B	TRIDC1BG008570	53398500	53402649	receptor-like protein kinase 2
1B	1B.3	QdLr.huj.uh-1B	TRIDC1BG008590	53529747	53538648	tRNA(His) guanylyltransferase
1B	1B.3	QdLr.huj.uh-1B	TRIDC1BG008610	53558459	53559678	tRNA(His) guanylyltransferase 2
1B	1B.3	QdLr.huj.uh-1B	TRIDC1BG008630	53607858	53618030	Nuclear pore complex protein NUP107
1B	1B.3	QdLr.huj.uh-1B	TRIDC1BG008640	53677448	53678113	Far-red impaired response protein-like protein
1B	1B.3	QdLr.huj.uh-1B	TRIDC1BG008650	53734167	53735192	Defensin-like protein
1B	1B.3	QdLr.huj.uh-1B	TRIDC1BG008670	53759407	53760146	Defensin-like protein
1B	1B.3	QdLr.huj.uh-1B	TRIDC1BG008720	54060664	54061006	Defensin-like protein
1B	1B.3	QdLr.huj.uh-1B	TRIDC1BG008730	54079070	54079819	undescribed protein
1B	1B.3	QdLr.huj.uh-1B	TRIDC1BG008740	54079255	54079846	Defensin-2
1B	1B.3	QdLr.huj.uh-1B	TRIDC1BG008750	54103283	54104965	F-box domain containing protein, expressed
1B	1B.3	QdLr.huj.uh-1B	TRIDC1BG008790	54888503	54890144	Cytochrome P450 superfamily protein
1B	1B.3	QdLr.huj.uh-1B	TRIDC1BG008800	54897739	54898474	Sulfhydryl oxidase 1
1B	1B.3	QdLr.huj.uh-1B	TRIDC1BG008880	55034538	55035712	4-coumarate:CoA ligase 2
1B	1B.3	QdLr.huj.uh-1B	TRIDC1BG008920	55734242	55734930	Plant protein of unknown function (DUF827)
1B	1B.3	QdLr.huj.uh-1B	TRIDC1BG008930	55739776	55741836	Kinase interacting (KIP1-like) family protein
1B	1B.3	QdLr.huj.uh-1B	TRIDC1BG008940	55889919	55891386	Very-long-chain (3R)-3-hydroxyacyl-CoA dehydratase
1B	1B.3	QdLr.huj.uh-1B	TRIDC1BG009080	56119298	56121777	aluminum sensitive 3
1B	1B.3	QdLr.huj.uh-1B	TRIDC1BG009090	56121697	56122157	unknown function
1B	1B.3	QdLr.huj.uh-1B	TRIDC1BG009100	56123068	56123761	unknown function
1B	1B.3	QdLr.huj.uh-1B	TRIDC1BG009140	56199493	56200215	Heme exporter protein C
1B	1B.3	QdLr.huj.uh-1B	TRIDC1BG009150	56202192	56204204	NADH-ubiquinone oxidoreductase chain 4
1B	1B.3	QdLr.huj.uh-1B	TRIDC1BG009160	56235853	56236728	WUSCHEL related homeobox 1
1B	1B.3	QdLr.huj.uh-1B	TRIDC1BG009170	56976023	57003044	GDSL esterase/lipase
1B	1B.3	QdLr.huj.uh-1B	TRIDC1BG009200	57737992	57755461	Protein of unknown function (DUF810)
1B	1B.3	QdLr.huj.uh-1B	TRIDC1BG009230	57829866	57830620	CASP-like protein
1B	1B.3	QdLr.huj.uh-1B	TRIDC1BG009240	57833924	57834949	germin-like protein 2
1B	1B.3	QdLr.huj.uh-1B	TRIDC1BG009250	57838776	57839744	germin-like protein 2
1B	1B.3	QdLr.huj.uh-1B	TRIDC1BG009260	58018774	58019336	germin-like protein 2
1B	1B.3	QdLr.huj.uh-1B	TRIDC1BG009270	58053346	58054349	germin-like protein 2
1B	1B.3	QdLr.huj.uh-1B	TRIDC1BG009290	58183834	58184709	germin-like protein 2
1B	1B.3	QdLr.huj.uh-1B	TRIDC1BG009300	58275364	58277323	germin-like protein 9
1B	1B.3	QdLr.huj.uh-1B	TRIDC1BG009330	58786255	58787249	F-box domain containing protein
1B	1B.3	QdLr.huj.uh-1B	TRIDC1BG009340	58787694	58789953	ubiquitin-activating enzyme 1
1B	1B.3	QdLr.huj.uh-1B	TRIDC1BG009360	58800622	58805187	F-box domain containing protein
1B	1B.3	QdLr.huj.uh-1B	TRIDC1BG009400	58883377	58883936	sensitivity to red light reduced protein (SRR1)
1B	1B.3	QdLr.huj.uh-1B	TRIDC1BG009410	58941720	58942370	Protein of unknown function (DUF1639)
1B	1B.3	QdLr.huj.uh-1B	TRIDC1BG009430	59121672	59125605	Nuclear factor related to kappa-B-binding protein
1B	1B.3	QdLr.huj.uh-1B	TRIDC1BG009440	59127905	59134612	kinesin 2
1B	1B.3	QdLr.huj.uh-1B	TRIDC1BG009450	59308543	59309451	pentatricopeptide repeat 336
1B	1B.3	QdLr.huj.uh-1B	TRIDC1BG009460	59313035	59314005	Pentatricopeptide repeat-containing protein
1B	1B.3	QdLr.huj.uh-1B	TRIDC1BG009470	59501239	59503130	Pentatricopeptide repeat-containing protein
1B	1B.3	QdLr.huj.uh-1B	TRIDC1BG009480	59519386	59519919	ATP-dependent Clp protease proteolytic subunit
1B	1B.3	QdLr.huj.uh-1B	TRIDC1BG009520	59740211	59746844	integral membrane TerC family protein
1B	1B.3	QdLr.huj.uh-1B	TRIDC1BG009550	59749521	59750104	Transmembrane protein, putative
1B	1B.3	QdLr.huj.uh-1B	TRIDC1BG009560	59845693	59846679	ENTH/VHS family protein
1B	1B.3	QdLr.huj.uh-1B	TRIDC1BG009570	59863760	59873219	Exoribonuclease 2
1B	1B.3	QdLr.huj.uh-1B	TRIDC1BG009590	59878915	59881032	Pentatricopeptide repeat-containing protein
1B	1B.3	QdLr.huj.uh-1B	TRIDC1BG009600	59885700	59889208	Pentatricopeptide repeat-containing protein
1B	1B.3	QdLr.huj.uh-1B	TRIDC1BG009610	59891511	59892929	Glucan endo-1,3-beta-glucosidase 11
1B	1B.3	QdLr.huj.uh-1B	TRIDC1BG009630	60011911	60012870	pentatricopeptide repeat 336
1B	1B.3	QdLr.huj.uh-1B	TRIDC1BG009640	60015150	60015976	Protein Rf1, mitochondrial
1B	1B.3	QdLr.huj.uh-1B	TRIDC1BG009650	60058316	60062800	Pentatricopeptide repeat-containing protein
1B	1B.3	QdLr.huj.uh-1B	TRIDC1BG009660	60154678	60157499	Pentatricopeptide repeat-containing protein
1B	1B.3	QdLr.huj.uh-1B	TRIDC1BG009670	60324133	60325349	pentatricopeptide repeat 336
1B	1B.3	QdLr.huj.uh-1B	TRIDC1BG009680	60325586	60331381	pentatricopeptide repeat 336
1B	1B.3	QdLr.huj.uh-1B	TRIDC1BG009690	60326739	60331441	ABL interactor-like protein 3
1B	1B.3	QdLr.huj.uh-1B	TRIDC1BG009740	60383507	60385366	undescribed protein
1B	1B.3	QdLr.huj.uh-1B	TRIDC1BG009770	60387670	60388261	F-box family protein
1B	1B.3	QdLr.huj.uh-1B	TRIDC1BG009780	60426638	60431700	Pyrimidine-specific ribonucleoside hydrolase RihA
1B	1B.3	QdLr.huj.uh-1B	TRIDC1BG009810	60570554	60571360	Heavy metal transport/detoxification superfamily protein
1B	1B.3	QdLr.huj.uh-1B	TRIDC1BG009820	60585503	60585922	Heavy metal transport/detoxification superfamily protein
1B	1B.3	QdLr.huj.uh-1B	TRIDC1BG009840	60623924	60624325	unknown function
1B	1B.3	QdLr.huj.uh-1B	TRIDC1BG009850	60649347	60650455	undescribed protein
1B	1B.3	QdLr.huj.uh-1B	TRIDC1BG009860	60693102	60694075	tRNA dimethylallyltransferase
1B	1B.3	QdLr.huj.uh-1B	TRIDC1BG009870	60701777	60706385	DNA repair protein RAD16
1B	1B.3	QdLr.huj.uh-1B	TRIDC1BG009890	60711948	60718374	Pentatricopeptide repeat-containing protein
1B	1B.3	QdLr.huj.uh-1B	TRIDC1BG009930	60900153	60903779	Glutamyl-tRNA reductase family protein
1B	1B.3	QdLr.huj.uh-1B	TRIDC1BG009940	60904609	60905768	Pentatricopeptide repeat-containing protein
1B	1B.3	QdLr.huj.uh-1B	TRIDC1BG009960	61034004	61036216	DNA polymerase theta
1B	1B.3	QdLr.huj.uh-1B	TRIDC1BG009980	61130679	61132124	Remorin family protein
1B	1B.3	QdLr.huj.uh-1B	TRIDC1BG009990	61135633	61139452	Wall-associated kinase family protein
1B	1B.3	QdLr.huj.uh-1B	TRIDC1BG010000	61178627	61179926	receptor-like protein kinase 1
1B	1B.3	QdLr.huj.uh-1B	TRIDC1BG010010	61576244	61577637	receptor-like protein kinase 4
1B	1B.3	QdLr.huj.uh-1B	TRIDC1BG010020	61578626	61579433	50S ribosomal protein L10
1B	1B.3	QdLr.huj.uh-1B	TRIDC1BG010030	61636420	61639299	AP2-like ethylene-responsive transcription factor
1B	1B.3	QdLr.huj.uh-1B	TRIDC1BG010050	61787113	61789250	Elongation factor 2
1B	1B.3	QdLr.huj.uh-1B	TRIDC1BG010060	61875346	61876629	receptor-like protein kinase 1
1B	1B.3	QdLr.huj.uh-1B	TRIDC1BG010090	61978560	61990099	unknown function
1B	1B.3	QdLr.huj.uh-1B	TRIDC1BG010130	62244183	62248272	DNA repair (Rad51) family protein
1B	1B.3	QdLr.huj.uh-1B	TRIDC1BG010140	62425006	62427611	Histidine--tRNA ligase, cytoplasmic
1B	1B.3	QdLr.huj.uh-1B	TRIDC1BG010170	62489214	62490696	PATATIN-like protein 4
1B	1B.3	QdLr.huj.uh-1B	TRIDC1BG010200	62628732	62630581	Adenine/guanine permease AZG1
1B	1B.3	QdLr.huj.uh-1B	TRIDC1BG010210	62721295	62727789	Leucine Rich Repeat family protein, expressed
1B	1B.3	QdLr.huj.uh-1B	TRIDC1BG010230	62817099	62834894	PATATIN-like protein 5
1B	1B.3	QdLr.huj.uh-1B	TRIDC1BG010250	63062883	63067613	ubiquitin-protein ligase 4
1B	1B.3	QdLr.huj.uh-1B	TRIDC1BG010260	63068589	63069842	PWWP domain-containing family protein
1B	1B.3	QdLr.huj.uh-1B	TRIDC1BG010300	63934083	63935595	GPI-anchor transamidase
1B	1B.3	QdLr.huj.uh-1B	TRIDC1BG010310	64069555	64070169	indeterminate(ID)-domain 5
1B	1B.3	QdLr.huj.uh-1B	TRIDC1BG010340	64120592	64122278	Pentatricopeptide repeat-containing protein
1B	1B.3	QdLr.huj.uh-1B	TRIDC1BG010350	64345816	64351069	Interactor of constitutive active ROPs 3
1B	1B.3	QdLr.huj.uh-1B	TRIDC1BG010360	64353374	64355460	Ribosome biogenesis regulatory protein homolog
1B	1B.3	QdLr.huj.uh-1B	TRIDC1BG010370	64396494	64397229	E3 ubiquitin-protein ligase SINA-like 10
1B	1B.3	QdLr.huj.uh-1B	TRIDC1BG010440	64643604	64644984	undescribed protein
1B	1B.3	QdLr.huj.uh-1B	TRIDC1BG010460	64737908	64738901	unknown function
1B	1B.3	QdLr.huj.uh-1B	TRIDC1BG010470	64856875	64865841	Protein kinase family protein
1B	1B.3	QdLr.huj.uh-1B	TRIDC1BG010480	64886153	64889963	Cysteine proteinases superfamily protein
1B	1B.3	QdLr.huj.uh-1B	TRIDC1BG010520	65104013	65104491	Low temperature and salt responsive protein family
1B	1B.3	QdLr.huj.uh-1B	TRIDC1BG010550	65144071	65159875	UDP-Glycosyltransferase superfamily protein
1B	1B.3	QdLr.huj.uh-1B	TRIDC1BG010560	65284763	65285358	Plant/F8L15-130 protein
1B	1B.3	QdLr.huj.uh-1B	TRIDC1BG010580	65490621	65494348	Tetraspanin family protein
1B	1B.3	QdLr.huj.uh-1B	TRIDC1BG010590	65530783	65531419	LOB domain-containing protein 11
1B	1B.3	QdLr.huj.uh-1B	TRIDC1BG010600	65567472	65572218	4'-phosphopantetheinyl transferase superfamily
1B	1B.3	QdLr.huj.uh-1B	TRIDC1BG010610	65602514	65602917	Bifunctional inhibitor/lipid-transfer protein/seed storage 2S albumin superfamily protein
1B	1B.3	QdLr.huj.uh-1B	TRIDC1BG010620	65818906	65820820	undescribed protein
1B	1B.3	QdLr.huj.uh-1B	TRIDC1BG010630	65923015	65923970	Bifunctional inhibitor/lipid-transfer protein/seed storage 2S albumin superfamily protein
1B	1B.3	QdLr.huj.uh-1B	TRIDC1BG010640	66051032	66051549	Bifunctional inhibitor/lipid-transfer protein/seed storage 2S albumin superfamily protein
1B	1B.3	QdLr.huj.uh-1B	TRIDC1BG010650	66192341	66193070	Bifunctional inhibitor/lipid-transfer protein/seed storage 2S albumin superfamily protein
1B	1B.3	QdLr.huj.uh-1B	TRIDC1BG010660	66241987	66242803	Bifunctional inhibitor/lipid-transfer protein/seed storage 2S albumin superfamily protein
1B	1B.3	QdLr.huj.uh-1B	TRIDC1BG010670	66336322	66337094	Bifunctional inhibitor/lipid-transfer protein/seed storage 2S albumin superfamily protein
1B	1B.3	QdLr.huj.uh-1B	TRIDC1BG010680	66415385	66417726	Zim17-type zinc finger protein
1B	1B.3	QdLr.huj.uh-1B	TRIDC1BG010690	66418194	66421837	ubiquitin-conjugating enzyme 37
1B	1B.3	QdLr.huj.uh-1B	TRIDC1BG010700	66423650	66425083	Cytochrome P450 superfamily protein
1B	1B.3	QdLr.huj.uh-1B	TRIDC1BG010710	66427490	66429631	Disease resistance protein
1B	1B.3	QdLr.huj.uh-1B	TRIDC1BG010720	66527971	66530071	Disease resistance protein RPM1
1B	1B.3	QdLr.huj.uh-1B	TRIDC1BG010750	67860897	67861332	Nucleotide-diphospho-sugar transferases superfamily protein
1B	1B.3	QdLr.huj.uh-1B	TRIDC1BG010780	67881963	67884257	undescribed protein
1B	1B.3	QdLr.huj.uh-1B	TRIDC1BG010790	68076590	68079104	unknown function
1B	1B.3	QdLr.huj.uh-1B	TRIDC1BG010820	68085669	68087489	IQ-domain 2
1B	1B.3	QdLr.huj.uh-1B	TRIDC1BG010830	68124941	68265159	unknown function
1B	1B.3	QdLr.huj.uh-1B	TRIDC1BG010850	68218206	68220171	polyubiquitin 3
1B	1B.3	QdLr.huj.uh-1B	TRIDC1BG010870	68265551	68268442	GATA transcription factor 26
1B	1B.3	QdLr.huj.uh-1B	TRIDC1BG010900	68676925	68677383	undescribed protein
1B	1B.3	QdLr.huj.uh-1B	TRIDC1BG010930	68894964	68895532	undescribed protein
1B	1B.3	QdLr.huj.uh-1B	TRIDC1BG010950	68929354	69057729	undescribed protein
1B	1B.3	QdLr.huj.uh-1B	TRIDC1BG010970	69046828	69047192	undescribed protein
1B	1B.3	QdLr.huj.uh-1B	TRIDC1BG011010	69455819	69457308	Ankyrin repeat family protein
1B	1B.3	QdLr.huj.uh-1B	TRIDC1BG011040	69531071	69536642	trehalose-6-phosphate synthase
1B	1B.3	QdLr.huj.uh-1B	TRIDC1BG011050	69543430	69554531	sugar transporter 1
1B	1B.3	QdLr.huj.uh-1B	TRIDC1BG011090	69557274	69559997	Importin subunit beta-1
1B	1B.3	QdLr.huj.uh-1B	TRIDC1BG011100	69560330	69561098	Importin subunit beta-1
1B	1B.3	QdLr.huj.uh-1B	TRIDC1BG011120	69928135	69937782	WD-40 repeat family protein
1B	1B.3	QdLr.huj.uh-1B	TRIDC1BG011180	70010462	70022521	Nuclear pore complex protein Nup98-Nup96
1B	1B.3	QdLr.huj.uh-1B	TRIDC1BG011200	70168711	70169907	Pectin lyase-like superfamily protein
1B	1B.3	QdLr.huj.uh-1B	TRIDC1BG011210	70206442	70209964	Importin subunit beta-1
1B	1B.3	QdLr.huj.uh-1B	TRIDC1BG011220	70607499	70622913	E3 SUMO-protein ligase SIZ1
1B	1B.3	QdLr.huj.uh-1B	TRIDC1BG011250	70624382	70625698	undescribed protein
1B	1B.3	QdLr.huj.uh-1B	TRIDC1BG011260	70774592	70775296	undescribed protein
1B	1B.3	QdLr.huj.uh-1B	TRIDC1BG011270	70778775	70785128	Condensin-2 complex subunit G2
1B	1B.3	QdLr.huj.uh-1B	TRIDC1BG011280	70823325	70829742	Ubiquitin conjugation factor E4 B
1B	1B.3	QdLr.huj.uh-1B	TRIDC1BG011290	70823520	70829325	Pectate lyase
1B	1B.3	QdLr.huj.uh-1B	TRIDC1BG011310	71310808	71314749	11S globulin seed storage protein G3
1B	1B.3	QdLr.huj.uh-1B	TRIDC1BG011320	71513310	71515556	receptor kinase 2
1B	1B.3	QdLr.huj.uh-1B	TRIDC1BG011330	71816106	71816945	pentatricopeptide repeat 336
1B	1B.3	QdLr.huj.uh-1B	TRIDC1BG011340	71894656	71895463	pentatricopeptide repeat 336
1B	1B.3	QdLr.huj.uh-1B	TRIDC1BG011350	72036198	72036830	Beta-1,3-galactosyltransferase 15
1B	1B.3	QdLr.huj.uh-1B	TRIDC1BG011360	72041159	72044442	Dihydrolipoyl dehydrogenase
1B	1B.3	QdLr.huj.uh-1B	TRIDC1BG011370	72048402	72049376	Pentatricopeptide repeat-containing protein
1B	1B.3	QdLr.huj.uh-1B	TRIDC1BG011380	72056178	72056628	Protein Rf1, mitochondrial
1B	1B.3	QdLr.huj.uh-1B	TRIDC1BG011400	72064256	72071264	unknown function
1B	1B.3	QdLr.huj.uh-1B	TRIDC1BG011410	72393402	72400615	isovaleryl-CoA-dehydrogenase
1B	1B.3	QdLr.huj.uh-1B	TRIDC1BG011420	72394182	72396183	Protein kinase superfamily protein
1B	1B.3	QdLr.huj.uh-1B	TRIDC1BG011440	72445816	72450179	Single-stranded nucleic acid binding R3H domain-containing protein
1B	1B.3	QdLr.huj.uh-1B	TRIDC1BG011450	72450657	72451679	small ubiquitin-like modifier 1
1B	1B.3	QdLr.huj.uh-1B	TRIDC1BG011460	72706634	72710212	Pentatricopeptide repeat-containing protein
1B	1B.3	QdLr.huj.uh-1B	TRIDC1BG011470	72721565	72723686	Mitochondrial transcription termination factor family protein
1B	1B.3	QdLr.huj.uh-1B	TRIDC1BG011480	72774653	72777438	F-box/LRR-repeat protein 14
1B	1B.3	QdLr.huj.uh-1B	TRIDC1BG011490	72845368	72864202	rRNA biogenesis protein RRP5
1B	1B.3	QdLr.huj.uh-1B	TRIDC1BG011500	72867680	72870283	Pentatricopeptide repeat-containing protein
1B	1B.3	QdLr.huj.uh-1B	TRIDC1BG011510	73231123	73234175	Pentatricopeptide repeat-containing protein
1B	1B.3	QdLr.huj.uh-1B	TRIDC1BG011520	73244713	73247728	Tetraspanin family protein
1B	1B.3	QdLr.huj.uh-1B	TRIDC1BG011530	73249142	73249762	unknown function
1B	1B.3	QdLr.huj.uh-1B	TRIDC1BG011540	74574403	74576837	glycosyl hydrolase family protein 43
1B	1B.3	QdLr.huj.uh-1B	TRIDC1BG011550	74611362	74614524	Homeobox protein knotted-1-like 11
1B	1B.3	QdLr.huj.uh-1B	TRIDC1BG011560	74783294	74783832	unknown function
1B	1B.3	QdLr.huj.uh-1B	TRIDC1BG011700	76731106	76738490	Nuclear receptor corepressor 1
1B	1B.3	QdLr.huj.uh-1B	TRIDC1BG011720	76754032	76755660	unknown function
1B	1B.3	QdLr.huj.uh-1B	TRIDC1BG011770	78878165	78878461	undescribed protein
1B	1B.3	QdLr.huj.uh-1B	TRIDC1BG011780	78910375	78911376	Maturase
1B	1B.3	QdLr.huj.uh-1B	TRIDC1BG011790	78919563	78920589	ATP synthase subunit alpha, chloroplastic
1B	1B.3	QdLr.huj.uh-1B	TRIDC1BG011810	78936144	78936605	PG1 protein, homology to Homo sapiens
1B	1B.3	QdLr.huj.uh-1B	TRIDC1BG011820	78951301	78955591	NADH-quinone oxidoreductase subunit D
1B	1B.3	QdLr.huj.uh-1B	TRIDC1BG011830	78954450	78954966	undescribed protein
1B	1B.3	QdLr.huj.uh-1B	TRIDC1BG011840	78956645	78957115	30S ribosomal protein S7, chloroplastic
1B	1B.3	QdLr.huj.uh-1B	TRIDC1BG011850	78957414	78958202	NAD(P)H-quinone oxidoreductase subunit 2 A, chloroplastic
1B	1B.3	QdLr.huj.uh-1B	TRIDC1BG011860	78967261	78968208	ATP synthase subunit a
1B	1B.3	QdLr.huj.uh-1B	TRIDC1BG011870	78972093	78972961	50S ribosomal protein L16
1B	1B.3	QdLr.huj.uh-1B	TRIDC1BG011880	78973086	78973832	Ribosomal protein S3, mitochondrial
1B	1B.3	QdLr.huj.uh-1B	TRIDC1BG011900	79257273	79263162	Methyl-CpG-binding domain protein 4-like protein
1B	1B.3	QdLr.huj.uh-1B	TRIDC1BG011910	79265382	79272351	CBS domain-containing protein CBSCBSPB1
1B	1B.3	QdLr.huj.uh-1B	TRIDC1BG011960	79673242	79680409	Methyl-CpG-binding domain protein 4
1B	1B.3	QdLr.huj.uh-1B	TRIDC1BG011990	80611109	80611725	undescribed protein
1B	1B.3	QdLr.huj.uh-1B	TRIDC1BG012020	81010223	81013639	Nucleolar protein 58
1B	1B.3	QdLr.huj.uh-1B	TRIDC1BG012040	81328416	81328811	undescribed protein
1B	1B.3	QdLr.huj.uh-1B	TRIDC1BG012190	84364239	84366500	AP-4 complex subunit mu
1B	1B.3	QdLr.huj.uh-1B	TRIDC1BG012200	84368321	84371607	ADP-ribosylation factor-related protein 1
1B	1B.3	QdLr.huj.uh-1B	TRIDC1BG012250	84811550	84813376	Zinc finger CCCH domain-containing protein 33
1B	1B.3	QdLr.huj.uh-1B	TRIDC1BG012260	85094382	85100471	RRP15-like protein
1B	1B.3	QdLr.huj.uh-1B	TRIDC1BG012360	85673117	85673715	unknown function
1B	1B.3	QdLr.huj.uh-1B	TRIDC1BG012370	86088705	86089839	undescribed protein
1B	1B.3	QdLr.huj.uh-1B	TRIDC1BG012380	86130291	86132180	Trihelix transcription factor GT-3a
1B	1B.3	QdLr.huj.uh-1B	TRIDC1BG012400	86591758	86596678	2-oxoglutarate (2OG) and Fe(II)-dependent oxygenase superfamily protein
1B	1B.3	QdLr.huj.uh-1B	TRIDC1BG012410	86598209	86603532	Chaperone protein dnaJ 2
1B	1B.3	QdLr.huj.uh-1B	TRIDC1BG012480	87983275	87984651	unknown function
1B	1B.3	QdLr.huj.uh-1B	TRIDC1BG012530	88778066	88779554	WRKY DNA-binding protein 33
1B	1B.3	QdLr.huj.uh-1B	TRIDC1BG012540	89010328	89012507	tyrosine aminotransferase 3
1B	1B.3	QdLr.huj.uh-1B	TRIDC1BG012550	89033716	89034168	Protein kinase superfamily protein
1B	1B.3	QdLr.huj.uh-1B	TRIDC1BG012680	91221826	91222931	BTB/POZ domain-containing protein
1B	1B.3	QdLr.huj.uh-1B	TRIDC1BG012690	91314354	91316284	Protein of unknown function, DUF547
1B	1B.3	QdLr.huj.uh-1B	TRIDC1BG012700	91406688	91414799	Regulator of chromosome condensation (RCC1) family protein
1B	1B.3	QdLr.huj.uh-1B	TRIDC1BG012720	91522170	91523564	ATPase family gene 2 protein
1B	1B.3	QdLr.huj.uh-1B	TRIDC1BG012730	91551657	91554489	UDP-Glycosyltransferase superfamily protein
1B	1B.3	QdLr.huj.uh-1B	TRIDC1BG012740	91716829	91719340	Mitochondrial pyruvate carrier 1
1B	1B.3	QdLr.huj.uh-1B	TRIDC1BG012760	91729708	91733551	unknown function
1B	1B.3	QdLr.huj.uh-1B	TRIDC1BG012770	91902932	91904003	Receptor-like protein kinase
1B	1B.3	QdLr.huj.uh-1B	TRIDC1BG012780	91956388	91961316	carotenoid isomerase
1B	1B.3	QdLr.huj.uh-1B	TRIDC1BG012810	91968945	91971971	Zinc transporter 2
1B	1B.3	QdLr.huj.uh-1B	TRIDC1BG012830	92351495	92351689	Endoglucanase 14
1B	1B.3	QdLr.huj.uh-1B	TRIDC1BG012840	92450785	92451788	Endoglucanase 14
1B	1B.3	QdLr.huj.uh-1B	TRIDC1BG012850	92561592	92563590	Acetylornithine aminotransferase
1B	1B.3	QdLr.huj.uh-1B	TRIDC1BG012860	92905820	92912370	glutamate-cysteine ligase
1B	1B.3	QdLr.huj.uh-1B	TRIDC1BG012920	93482063	93484152	unknown function
1B	1B.3	QdLr.huj.uh-1B	TRIDC1BG012930	93984596	93985902	bZIP transcription factor 53
1B	1B.3	QdLr.huj.uh-1B	TRIDC1BG012940	93988430	93995964	Homeobox protein knotted-1-like 1
1B	1B.3	QdLr.huj.uh-1B	TRIDC1BG012960	94436291	94441767	Homeobox protein knotted-1-like 1
1B	1B.3	QdLr.huj.uh-1B	TRIDC1BG012980	95101509	95102929	Tetratricopeptide repeat protein 1
1B	1B.3	QdLr.huj.uh-1B	TRIDC1BG012990	95131557	95139321	60S ribosomal protein L14-1
1B	1B.3	QdLr.huj.uh-1B	TRIDC1BG013010	95196889	95199630	receptor kinase 1
1B	1B.3	QdLr.huj.uh-1B	TRIDC1BG013020	95202507	95204437	Leucine-rich repeat receptor-like protein kinase family protein
1B	1B.3	QdLr.huj.uh-1B	TRIDC1BG013030	95372508	95376843	WRKY DNA-binding protein 21
1B	1B.3	QdLr.huj.uh-1B	TRIDC1BG013040	95391053	95392664	Plant protein of unknown function (DUF247)
1B	1B.3	QdLr.huj.uh-1B	TRIDC1BG013050	95394866	95396537	Beta-carotene isomerase D27, chloroplastic
1B	1B.3	QdLr.huj.uh-1B	TRIDC1BG013060	95413954	95415521	Pentatricopeptide repeat-containing protein
1B	1B.3	QdLr.huj.uh-1B	TRIDC1BG013080	95627234	95630616	F-box family protein
1B	1B.3	QdLr.huj.uh-1B	TRIDC1BG013120	95875668	95878508	Zinc finger CCCH-type with G patch domain-containing protein
1B	1B.3	QdLr.huj.uh-1B	TRIDC1BG013130	96213455	96217281	unknown function
1B	1B.3	QdLr.huj.uh-1B	TRIDC1BG013140	96234583	96236526	Pentatricopeptide repeat-containing protein
1B	1B.3	QdLr.huj.uh-1B	TRIDC1BG013150	96237087	96243372	long-chain acyl-CoA synthetase 2
1B	1B.3	QdLr.huj.uh-1B	TRIDC1BG013160	96488804	96493805	agenet domain-containing protein
1B	1B.3	QdLr.huj.uh-1B	TRIDC1BG013170	96564308	96577557	receptor kinase 2
1B	1B.3	QdLr.huj.uh-1B	TRIDC1BG013180	96579087	96609017	DNA-directed RNA polymerase III subunit RPC3
1B	1B.3	QdLr.huj.uh-1B	TRIDC1BG013210	96667790	96677365	receptor-like protein kinase 4
1B	1B.3	QdLr.huj.uh-1B	TRIDC1BG013260	96698606	96704467	Zinc finger (C3HC4-type RING finger) family protein
1B	1B.3	QdLr.huj.uh-1B	TRIDC1BG013270	96794831	96796282	unknown function
1B	1B.3	QdLr.huj.uh-1B	TRIDC1BG013280	96798794	96800942	unknown function
1B	1B.3	QdLr.huj.uh-1B	TRIDC1BG013290	96805031	96813429	Signal recognition particle 54 kDa protein 2
1B	1B.3	QdLr.huj.uh-1B	TRIDC1BG013300	96968024	96984677	Formin Homology 14
1B	1B.3	QdLr.huj.uh-1B	TRIDC1BG013320	97053976	97057297	Triose phosphate/phosphate translocator, chloroplastic
1B	1B.3	QdLr.huj.uh-1B	TRIDC1BG013330	97423741	97428975	B3 domain-containing protein
1B	1B.3	QdLr.huj.uh-1B	TRIDC1BG013340	97713741	97714130	unknown function
1B	1B.3	QdLr.huj.uh-1B	TRIDC1BG013350	97721819	97727632	O-fucosyltransferase family protein
1B	1B.3	QdLr.huj.uh-1B	TRIDC1BG013360	97771976	97774963	Nitrogen regulatory protein P-II homolog
1B	1B.3	QdLr.huj.uh-1B	TRIDC1BG013380	97776803	97777436	undescribed protein
1B	1B.3	QdLr.huj.uh-1B	TRIDC1BG013390	97832917	97834164	myb domain protein 108
1B	1B.3	QdLr.huj.uh-1B	TRIDC1BG013430	98953694	98963689	Regulator of chromosome condensation (RCC1) family protein
1B	1B.3	QdLr.huj.uh-1B	TRIDC1BG013470	99722206	99725158	unknown function
1B	1B.3	QdLr.huj.uh-1B	TRIDC1BG013480	99939990	99944158	GDSL esterase/lipase
1B	1B.3	QdLr.huj.uh-1B	TRIDC1BG013510	100234537	100237225	Protein kinase superfamily protein
1B	1B.3	QdLr.huj.uh-1B	TRIDC1BG013520	100403741	100439357	ankyrin repeat family protein
1B	1B.3	QdLr.huj.uh-1B	TRIDC1BG013540	100480972	100482183	Protein of unknown function (DUF594)
1B	1B.3	QdLr.huj.uh-1B	TRIDC1BG013570	101167838	101169638	Protein phosphatase 2C family protein
1B	1B.3	QdLr.huj.uh-1B	TRIDC1BG013590	101171121	101175077	RNA polymerase II subunit B1 CTD phosphatase Rpap2
1B	1B.3	QdLr.huj.uh-1B	TRIDC1BG013600	101296024	101300011	Peroxidase superfamily protein
1B	1B.3	QdLr.huj.uh-1B	TRIDC1BG013620	101345485	101345969	Auxin transporter-like protein 3
1B	1B.3	QdLr.huj.uh-1B	TRIDC1BG013630	101436152	101437520	Peroxidase superfamily protein
1B	1B.3	QdLr.huj.uh-1B	TRIDC1BG013640	101440611	101441792	Peroxidase superfamily protein
1B	1B.3	QdLr.huj.uh-1B	TRIDC1BG013680	101676402	101676745	Peroxidase superfamily protein
1B	1B.3	QdLr.huj.uh-1B	TRIDC1BG013700	101830362	101831469	Peroxidase superfamily protein
1B	1B.3	QdLr.huj.uh-1B	TRIDC1BG013710	102071505	102072624	Peroxidase superfamily protein
1B	1B.3	QdLr.huj.uh-1B	TRIDC1BG013720	102088544	102093310	unknown function
1B	1B.3	QdLr.huj.uh-1B	TRIDC1BG013740	102580843	102581944	Peroxidase superfamily protein
1B	1B.3	QdLr.huj.uh-1B	TRIDC1BG013750	102654975	102656971	Peroxidase superfamily protein
1B	1B.3	QdLr.huj.uh-1B	TRIDC1BG013770	102680231	102680711	undescribed protein
1B	1B.3	QdLr.huj.uh-1B	TRIDC1BG013780	102936126	102937249	Glutathione S-transferase family protein
1B	1B.3	QdLr.huj.uh-1B	TRIDC1BG013790	102944208	102944540	Lecithin-cholesterol acyltransferase-like 1
1B	1B.3	QdLr.huj.uh-1B	TRIDC1BG013810	103008200	103009651	Glutathione S-transferase family protein
1B	1B.3	QdLr.huj.uh-1B	TRIDC1BG013910	104850023	104856734	myb domain protein 98
1B	1B.3	QdLr.huj.uh-1B	TRIDC1BG013920	105788844	105790019	Ubiquitin carboxyl-terminal hydrolase family protein
1B	1B.3	QdLr.huj.uh-1B	TRIDC1BG013940	105914973	105919317	Protein kinase superfamily protein
1B	1B.3	QdLr.huj.uh-1B	TRIDC1BG013950	105919644	105922903	unknown function
1B	1B.3	QdLr.huj.uh-1B	TRIDC1BG013960	105932910	105933642	Histone superfamily protein
1B	1B.3	QdLr.huj.uh-1B	TRIDC1BG013970	106194884	106195454	germin-like protein 10
1B	1B.3	QdLr.huj.uh-1B	TRIDC1BG014010	106243589	106244524	unknown function
1B	1B.3	QdLr.huj.uh-1B	TRIDC1BG014040	106252560	106255467	Peptide chain release factor 1
1B	1B.3	QdLr.huj.uh-1B	TRIDC1BG014060	106257986	106259095	BTB/POZ domain-containing protein
1B	1B.3	QdLr.huj.uh-1B	TRIDC1BG014070	106275800	106277458	26S proteasome non-ATPase regulatory subunit 3 homolog B
1B	1B.3	QdLr.huj.uh-1B	TRIDC1BG014080	106572262	106576038	serine/threonine protein kinase 1
1B	1B.3	QdLr.huj.uh-1B	TRIDC1BG014090	106697919	106702292	serine/threonine protein kinase 1
1B	1B.3	QdLr.huj.uh-1B	TRIDC1BG014100	107115651	107126914	HXXXD-type acyl-transferase family protein
1B	1B.3	QdLr.huj.uh-1B	TRIDC1BG014120	107151057	107152146	BTB-POZ and MATH domain 1
1B	1B.3	QdLr.huj.uh-1B	TRIDC1BG014160	108137219	108142976	Lipid A export ATP-binding/permease protein MsbA
1B	1B.3	QdLr.huj.uh-1B	TRIDC1BG014180	108170607	108172421	unknown function
1B	1B.3	QdLr.huj.uh-1B	TRIDC1BG014190	108235486	108237791	Reticulon family protein
1B	1B.3	QdLr.huj.uh-1B	TRIDC1BG014350	108561227	108561665	FAR1-related sequence 5
1B	1B.3	QdLr.huj.uh-1B	TRIDC1BG014360	108604556	108608242	aspartic proteinase A1
1B	1B.3	QdLr.huj.uh-1B	TRIDC1BG014370	108609564	108611493	unknown function
1B	1B.3	QdLr.huj.uh-1B	TRIDC1BG014390	108624632	108625520	Thioesterase superfamily protein
1B	1B.3	QdLr.huj.uh-1B	TRIDC1BG014400	108844031	108844751	unknown function
1B	1B.3	QdLr.huj.uh-1B	TRIDC1BG014450	109579478	109579987	Chitinase family protein
1B	1B.3	QdLr.huj.uh-1B	TRIDC1BG014470	109710136	109711007	Hydrophobic protein LTI6B
1B	1B.3	QdLr.huj.uh-1B	TRIDC1BG014480	109713169	109715873	SWI/SNF-related matrix-associated actin-dependent regulator of chromatin subfamily B member 1-A
1B	1B.3	QdLr.huj.uh-1B	TRIDC1BG014490	109785753	109786997	Auxin-responsive protein IAA4
1B	1B.3	QdLr.huj.uh-1B	TRIDC1BG014540	110608704	110610781	Transcription factor PIF3
1B	1B.3	QdLr.huj.uh-1B	TRIDC1BG014640	111180705	111183141	myb domain protein 61
1B	1B.3	QdLr.huj.uh-1B	TRIDC1BG014660	111201406	111201953	ATP synthase subunit alpha, chloroplastic
1B	1B.3	QdLr.huj.uh-1B	TRIDC1BG014670	111202828	111203690	Photosystem II CP47 reaction center protein
1B	1B.3	QdLr.huj.uh-1B	TRIDC1BG014690	111625949	111627415	unknown function
1B	1B.3	QdLr.huj.uh-1B	TRIDC1BG014700	112097386	112101006	RNA-binding protein 8A
1B	1B.3	QdLr.huj.uh-1B	TRIDC1BG014710	112109985	112113411	Agenet domain-containing protein
1B	1B.3	QdLr.huj.uh-1B	TRIDC1BG014720	112529420	112530623	short-chain dehydrogenase-reductase B
1B	1B.3	QdLr.huj.uh-1B	TRIDC1BG014730	112531368	112536771	unknown function
1B	1B.3	QdLr.huj.uh-1B	TRIDC1BG014740	112748013	112748339	HXXXD-type acyl-transferase family protein
1B	1B.3	QdLr.huj.uh-1B	TRIDC1BG014750	112750355	112755093	tRNA/rRNA methyltransferase (SpoU) family protein
1B	1B.3	QdLr.huj.uh-1B	TRIDC1BG014760	112846096	112846534	FAR1-related sequence 5
1B	1B.3	QdLr.huj.uh-1B	TRIDC1BG014770	112856986	112861351	RING/U-box superfamily protein
1B	1B.3	QdLr.huj.uh-1B	TRIDC1BG014790	113167665	113168945	Phosphoglycerate mutase family protein
1B	1B.3	QdLr.huj.uh-1B	TRIDC1BG014800	113420464	113421123	undescribed protein
1B	1B.3	QdLr.huj.uh-1B	TRIDC1BG014820	113691865	113692653	unknown function
1B	1B.3	QdLr.huj.uh-1B	TRIDC1BG014830	113700126	113702898	Replication protein A 70 kDa DNA-binding subunit C
1B	1B.3	QdLr.huj.uh-1B	TRIDC1BG014840	113932664	113933185	undescribed protein
1B	1B.3	QdLr.huj.uh-1B	TRIDC1BG014860	114190936	114193551	Acyl-CoA N-acyltransferases (NAT) superfamily protein
1B	1B.3	QdLr.huj.uh-1B	TRIDC1BG014890	114246261	114247283	alanine aminotransferase 2
1B	1B.3	QdLr.huj.uh-1B	TRIDC1BG014920	114547974	114548959	F-box/RNI-like superfamily protein
1B	1B.3	QdLr.huj.uh-1B	TRIDC1BG014960	115045933	115047030	2-oxoglutarate (2OG) and Fe(II)-dependent oxygenase superfamily protein
1B	1B.3	QdLr.huj.uh-1B	TRIDC1BG014970	115047955	115052713	unknown function
1B	1B.3	QdLr.huj.uh-1B	TRIDC1BG015010	115313071	115313899	undescribed protein
1B	1B.3	QdLr.huj.uh-1B	TRIDC1BG015020	115460319	115461230	Fasciclin-like arabinogalactan family protein
1B	1B.3	QdLr.huj.uh-1B	TRIDC1BG015040	115846697	115847820	Coiled-coil domain-containing protein 130 homolog
1B	1B.3	QdLr.huj.uh-1B	TRIDC1BG015050	116177579	116179032	phosphoglycerate kinase
1B	1B.3	QdLr.huj.uh-1B	TRIDC1BG015080	116761456	116765807	S-adenosyl-L-methionine-dependent methyltransferases superfamily protein, putative isoform 1
1B	1B.3	QdLr.huj.uh-1B	TRIDC1BG015090	116764581	116767952	Carboxypeptidase Y homolog A
1B	1B.3	QdLr.huj.uh-1B	TRIDC1BG015100	116769575	116773524	unknown function
1B	1B.3	QdLr.huj.uh-1B	TRIDC1BG015110	116946675	116948874	cyclic nucleotide gated channel 8
1B	1B.3	QdLr.huj.uh-1B	TRIDC1BG015130	117268752	117269691	unknown function
1B	1B.3	QdLr.huj.uh-1B	TRIDC1BG015140	117474033	117480345	mitogen-activated protein kinase 16
1B	1B.3	QdLr.huj.uh-1B	TRIDC1BG015150	117658663	117674043	Crossover junction endonuclease MUS81
1B	1B.3	QdLr.huj.uh-1B	TRIDC1BG015160	117784394	117788006	Pyruvate kinase family protein
1B	1B.3	QdLr.huj.uh-1B	TRIDC1BG015180	118315525	118319377	undescribed protein
1B	1B.3	QdLr.huj.uh-1B	TRIDC1BG015200	118521282	118525827	Glioma tumor suppressor candidate region gene 2 protein
1B	1B.3	QdLr.huj.uh-1B	TRIDC1BG015210	118716246	118720886	WD-40 repeat family protein
1B	1B.3	QdLr.huj.uh-1B	TRIDC1BG015230	118725944	118735454	MBOAT (membrane bound O-acyl transferase) family protein
1B	1B.3	QdLr.huj.uh-1B	TRIDC1BG015260	118912758	118919970	Protein of unknown function (DUF3537)
1B	1B.3	QdLr.huj.uh-1B	TRIDC1BG015270	118983326	119008950	Zinc finger CCCH domain-containing protein 4
1B	1B.3	QdLr.huj.uh-1B	TRIDC1BG015300	119309579	119312187	Deoxyuridine 5'-triphosphate nucleotidohydrolase
1B	1B.3	QdLr.huj.uh-1B	TRIDC1BG015320	119566764	119578146	Alpha-mannosidase
1B	1B.3	QdLr.huj.uh-1B	TRIDC1BG015330	119581688	119586555	Alpha-mannosidase
1B	1B.3	QdLr.huj.uh-1B	TRIDC1BG015340	119843899	119846185	ATP-dependent RNA helicase, putative
1B	1B.3	QdLr.huj.uh-1B	TRIDC1BG015350	119921811	119923307	zinc finger homeodomain 1
1B	1B.3	QdLr.huj.uh-1B	TRIDC1BG015360	119944321	119961488	chromatin-remodeling protein 11
1B	1B.3	QdLr.huj.uh-1B	TRIDC1BG015380	120455097	120463841	Serine/threonine protein phosphatase family protein
1B	1B.3	QdLr.huj.uh-1B	TRIDC1BG015390	120495937	120501234	ankyrin repeat-containing protein 2
1B	1B.3	QdLr.huj.uh-1B	TRIDC1BG015400	120517619	120524628	RAD3-like DNA-binding helicase protein
1B	1B.3	QdLr.huj.uh-1B	TRIDC1BG015410	120638518	120639453	HXXXD-type acyl-transferase family protein
1B	1B.3	QdLr.huj.uh-1B	TRIDC1BG015420	120686464	120689831	DNA topoisomerase 2
1B	1B.3	QdLr.huj.uh-1B	TRIDC1BG015440	120800360	120801344	HXXXD-type acyl-transferase family protein
1B	1B.3	QdLr.huj.uh-1B	TRIDC1BG015450	120871796	120878054	HXXXD-type acyl-transferase family protein
1B	1B.3	QdLr.huj.uh-1B	TRIDC1BG015480	121090800	121094074	sucrose-phosphatase 1
1B	1B.3	QdLr.huj.uh-1B	TRIDC1BG015490	121106290	121108613	Endoglucanase 20
1B	1B.3	QdLr.huj.uh-1B	TRIDC1BG015500	121196067	121200064	P-loop containing nucleoside triphosphate hydrolases superfamily protein
1B	1B.3	QdLr.huj.uh-1B	TRIDC1BG015510	121365767	121368149	unknown function
1B	1B.3	QdLr.huj.uh-1B	TRIDC1BG015530	121394350	121395847	unknown function
1B	1B.3	QdLr.huj.uh-1B	TRIDC1BG015540	121727285	121730431	CRS1 / YhbY (CRM) domain-containing protein
1B	1B.3	QdLr.huj.uh-1B	TRIDC1BG015560	121773569	121775151	Disease resistance RPP13-like protein 4
1B	1B.3	QdLr.huj.uh-1B	TRIDC1BG015570	121775477	121780263	Disease resistance protein RPM1
1B	1B.3	QdLr.huj.uh-1B	TRIDC1BG015590	121930737	121935096	nucleobase-ascorbate transporter 7
1B	1B.3	QdLr.huj.uh-1B	TRIDC1BG015610	121952423	121954127	GDSL esterase/lipase
1B	1B.3	QdLr.huj.uh-1B	TRIDC1BG015620	122010618	122018326	Protein VERNALIZATION INSENSITIVE 3
1B	1B.3	QdLr.huj.uh-1B	TRIDC1BG015630	122267704	122271617	SAD1/UNC-84 domain protein 1
1B	1B.3	QdLr.huj.uh-1B	TRIDC1BG015640	122272454	122276868	Pentatricopeptide repeat-containing protein
1B	1B.3	QdLr.huj.uh-1B	TRIDC1BG015650	122316875	122318449	Cytochrome P450 superfamily protein
1B	1B.3	QdLr.huj.uh-1B	TRIDC1BG015660	122399267	122405168	PAX-interacting protein 1
1B	1B.3	QdLr.huj.uh-1B	TRIDC1BG015670	122405660	122417360	Nucleolar MIF4G domain-containing protein 1
1B	1B.3	QdLr.huj.uh-1B	TRIDC1BG015680	122416780	122418457	calmodulin 8
1B	1B.3	QdLr.huj.uh-1B	TRIDC1BG015700	122420050	122421438	Pentatricopeptide repeat-containing protein
1B	1B.3	QdLr.huj.uh-1B	TRIDC1BG015710	122578017	122579843	Nodulin-like / Major Facilitator Superfamily protein
1B	1B.3	QdLr.huj.uh-1B	TRIDC1BG015720	122830432	122830800	Protein kinase superfamily protein
1B	1B.3	QdLr.huj.uh-1B	TRIDC1BG015730	122949338	122951484	Laccase-19
1B	1B.3	QdLr.huj.uh-1B	TRIDC1BG015760	123227273	123234524	undescribed protein
1B	1B.3	QdLr.huj.uh-1B	TRIDC1BG015830	124050729	124052046	F-box family protein
1B	1B.3	QdLr.huj.uh-1B	TRIDC1BG015850	124575796	124584186	Protease Do-like 9
1B	1B.3	QdLr.huj.uh-1B	TRIDC1BG015860	124585921	124587762	Pentatricopeptide repeat-containing protein
1B	1B.3	QdLr.huj.uh-1B	TRIDC1BG015870	124588819	124591893	receptor kinase 2
1B	1B.3	QdLr.huj.uh-1B	TRIDC1BG015900	124745915	124748482	nuclear pore anchor
1B	1B.3	QdLr.huj.uh-1B	TRIDC1BG015920	124851893	124853371	unknown function
1B	1B.3	QdLr.huj.uh-1B	TRIDC1BG015930	124882263	124882900	Kinase-binding protein CGI-121
1B	1B.3	QdLr.huj.uh-1B	TRIDC1BG015940	124960598	124963797	undescribed protein
1B	1B.3	QdLr.huj.uh-1B	TRIDC1BG015960	125099312	125101077	Endo-1,3;1,4-beta-D-glucanase
1B	1B.3	QdLr.huj.uh-1B	TRIDC1BG015980	125139718	125140858	unknown function
1B	1B.3	QdLr.huj.uh-1B	TRIDC1BG015990	125566123	125567909	Pentatricopeptide repeat-containing protein
1B	1B.3	QdLr.huj.uh-1B	TRIDC1BG016000	125568425	125569969	Pentatricopeptide repeat-containing protein
1B	1B.3	QdLr.huj.uh-1B	TRIDC1BG016010	125577393	125578892	BTB/POZ domain-containing protein
1B	1B.3	QdLr.huj.uh-1B	TRIDC1BG016060	125584696	125741238	Disease resistance protein (TIR-NBS-LRR class) family
1B	1B.3	QdLr.huj.uh-1B	TRIDC1BG016110	125656270	125661670	Disease resistance protein (CC-NBS-LRR class) family
1B	1B.3	QdLr.huj.uh-1B	TRIDC1BG016150	125745971	125749772	Disease resistance protein RGA2
1B	1B.3	QdLr.huj.uh-1B	TRIDC1BG016160	125820048	125822116	Mitochondral 37S ribosomal protein S27
1B	1B.3	QdLr.huj.uh-1B	TRIDC1BG016170	125822190	125822674	undescribed protein
1B	1B.3	QdLr.huj.uh-1B	TRIDC1BG016180	125823184	125823838	unknown function
1B	1B.3	QdLr.huj.uh-1B	TRIDC1BG016200	125967590	125972335	unknown function
1B	1B.3	QdLr.huj.uh-1B	TRIDC1BG016220	126072287	126073875	sodium hydrogen exchanger 2
1B	1B.3	QdLr.huj.uh-1B	TRIDC1BG016230	126128470	126129303	Serine/arginine-rich splicing factor 12
1B	1B.3	QdLr.huj.uh-1B	TRIDC1BG016240	126198414	126205669	Basic helix-loop-helix protein A
1B	1B.3	QdLr.huj.uh-1B	TRIDC1BG016250	126505458	126519601	4-hydroxy-tetrahydrodipicolinate reductase
1B	1B.3	QdLr.huj.uh-1B	TRIDC1BG016400	127365085	127365334	Outer arm dynein light chain 1 protein
1B	1B.3	QdLr.huj.uh-1B	TRIDC1BG016410	127396633	127399031	Asparagine--tRNA ligase
1B	1B.3	QdLr.huj.uh-1B	TRIDC1BG016420	127400980	127403468	Glutathione S-transferase family protein
1B	1B.3	QdLr.huj.uh-1B	TRIDC1BG016430	127501857	127502588	Glutathione S-transferase family protein
1B	1B.3	QdLr.huj.uh-1B	TRIDC1BG016440	127535227	127535991	Glutathione S-transferase family protein
1B	1B.3	QdLr.huj.uh-1B	TRIDC1BG016450	127546557	127547624	Glutathione S-transferase family protein
1B	1B.3	QdLr.huj.uh-1B	TRIDC1BG016460	127552339	127552897	receptor kinase 1
1B	1B.3	QdLr.huj.uh-1B	TRIDC1BG016470	127680786	127681238	receptor kinase 2
1B	1B.3	QdLr.huj.uh-1B	TRIDC1BG016500	128202276	128229933	TRAF-like family protein
1B	1B.3	QdLr.huj.uh-1B	TRIDC1BG016520	128204274	128205045	undescribed protein
1B	1B.3	QdLr.huj.uh-1B	TRIDC1BG016530	128205336	128205813	Glutathione S-transferase family protein
1B	1B.3	QdLr.huj.uh-1B	TRIDC1BG016560	128210090	128211210	pentatricopeptide repeat 336
1B	1B.3	QdLr.huj.uh-1B	TRIDC1BG016600	128258014	128258771	Glutathione S-transferase family protein
1B	1B.3	QdLr.huj.uh-1B	TRIDC1BG016610	128291396	128292072	Glutaredoxin family protein
1B	1B.3	QdLr.huj.uh-1B	TRIDC1BG016720	129370303	129370846	Peroxidase superfamily protein
1B	1B.3	QdLr.huj.uh-1B	TRIDC1BG016730	129672981	129673352	unknown function
1B	1B.3	QdLr.huj.uh-1B	TRIDC1BG016740	129678654	129679100	30S ribosomal protein S7
1B	1B.3	QdLr.huj.uh-1B	TRIDC1BG016750	129719183	129723613	30S ribosomal protein S11, chloroplastic
1B	1B.3	QdLr.huj.uh-1B	TRIDC1BG016760	129732208	129733022	Sec-independent protein translocase protein TatC
1B	1B.3	QdLr.huj.uh-1B	TRIDC1BG016770	129865895	129867705	PLAC8 family protein
1B	1B.3	QdLr.huj.uh-1B	TRIDC1BG016790	130463046	130466224	LL-diaminopimelate aminotransferase
1B	1B.3	QdLr.huj.uh-1B	TRIDC1BG016800	130474664	130476022	xyloglucan xylosyltransferase 5
1B	1B.3	QdLr.huj.uh-1B	TRIDC1BG016810	130585191	130589042	Programmed cell death protein 2
1B	1B.3	QdLr.huj.uh-1B	TRIDC1BG016820	130592672	130610683	WD repeat-containing protein 43
1B	1B.3	QdLr.huj.uh-1B	TRIDC1BG016830	130611957	130612756	Major pollen allergen Bet v 1-F/I
1B	1B.3	QdLr.huj.uh-1B	TRIDC1BG016840	130614380	130616438	pectinesterase family protein
1B	1B.3	QdLr.huj.uh-1B	TRIDC1BG016850	130706333	130708087	Peroxidase superfamily protein
1B	1B.3	QdLr.huj.uh-1B	TRIDC1BG016860	130811594	130813405	Peroxidase superfamily protein
1B	1B.3	QdLr.huj.uh-1B	TRIDC1BG016870	130958188	130959358	Peroxidase superfamily protein
1B	1B.3	QdLr.huj.uh-1B	TRIDC1BG016890	131260209	131261391	Peptidyl-prolyl cis-trans isomerase
1B	1B.3	QdLr.huj.uh-1B	TRIDC1BG016900	131262838	131266574	Elongator complex protein 2
1B	1B.3	QdLr.huj.uh-1B	TRIDC1BG016910	131422187	131422698	undescribed protein
1B	1B.3	QdLr.huj.uh-1B	TRIDC1BG016920	131525206	131529935	unknown function
1B	1B.3	QdLr.huj.uh-1B	TRIDC1BG016930	131530663	131532144	Xaa-Pro dipeptidase
1B	1B.3	QdLr.huj.uh-1B	TRIDC1BG016940	131536702	131538119	UDP-Glycosyltransferase superfamily protein
1B	1B.3	QdLr.huj.uh-1B	TRIDC1BG016950	131541485	131542039	Calcium-dependent lipid-binding (CaLB domain) family protein
1B	1B.3	QdLr.huj.uh-1B	TRIDC1BG016960	131840149	131841113	Tudor/PWWP/MBT superfamily protein
1B	1B.3	QdLr.huj.uh-1B	TRIDC1BG016980	131866857	131869264	unknown function
1B	1B.3	QdLr.huj.uh-1B	TRIDC1BG016990	131879980	131882713	unknown function
1B	1B.3	QdLr.huj.uh-1B	TRIDC1BG017000	131884007	131886685	unknown function
1B	1B.3	QdLr.huj.uh-1B	TRIDC1BG017010	131891676	131892897	1-aminocyclopropane-1-carboxylate oxidase
1B	1B.3	QdLr.huj.uh-1B	TRIDC1BG017020	131990129	131991297	1-aminocyclopropane-1-carboxylate oxidase
1B	1B.3	QdLr.huj.uh-1B	TRIDC1BG017040	132058362	132060247	Arabidopsis thaliana protein of unknown function (DUF821)
1B	1B.3	QdLr.huj.uh-1B	TRIDC1BG017060	132074621	132081443	cullin 1
1B	1B.3	QdLr.huj.uh-1B	TRIDC1BG017100	132343798	132347572	60S ribosomal protein L28-1
1B	1B.3	QdLr.huj.uh-1B	TRIDC1BG017110	132536623	132542251	Serine/threonine-protein phosphatase 2A regulatory subunit B'' subunit gamma
1B	1B.3	QdLr.huj.uh-1B	TRIDC1BG017120	133124300	133136109	Anaphase-promoting complex subunit 7
1B	1B.3	QdLr.huj.uh-1B	TRIDC1BG017130	133270514	133272242	Phenazine biosynthesis PhzC/PhzF protein
1B	1B.3	QdLr.huj.uh-1B	TRIDC1BG017140	133646893	133651658	Disease resistance protein
1B	1B.3	QdLr.huj.uh-1B	TRIDC1BG017150	133665127	133668895	Proline synthase co-transcribed bacterial homolog protein
1B	1B.3	QdLr.huj.uh-1B	TRIDC1BG017160	133671865	133673506	Plant protein of unknown function (DUF247)
1B	1B.3	QdLr.huj.uh-1B	TRIDC1BG017220	134089454	134090837	RING/U-box superfamily protein
1B	1B.3	QdLr.huj.uh-1B	TRIDC1BG017240	134285071	134294790	chromatin-remodeling protein 11
1B	1B.3	QdLr.huj.uh-1B	TRIDC1BG017260	134295830	134300989	Double-stranded RNA-binding protein 2
1B	1B.3	QdLr.huj.uh-1B	TRIDC1BG017270	134898911	134902191	Transport inhibitor response 1-like protein
1B	1B.3	QdLr.huj.uh-1B	TRIDC1BG017290	135757056	135769226	Glycogen synthase
1B	1B.3	QdLr.huj.uh-1B	TRIDC1BG017300	136118051	136119094	Heavy metal transport/detoxification superfamily protein
1B	1B.3	QdLr.huj.uh-1B	TRIDC1BG017320	136425417	136426314	Protein kinase superfamily protein
1B	1B.3	QdLr.huj.uh-1B	TRIDC1BG017330	136447276	136448519	Protein kinase superfamily protein
1B	1B.3	QdLr.huj.uh-1B	TRIDC1BG017340	136519440	136521351	Cytochrome P450 superfamily protein
1B	1B.3	QdLr.huj.uh-1B	TRIDC1BG017350	136562077	136562535	Pathogenesis-related thaumatin superfamily protein
1B	1B.3	QdLr.huj.uh-1B	TRIDC1BG017370	136564061	136565080	Protein kinase superfamily protein
1B	1B.3	QdLr.huj.uh-1B	TRIDC1BG017380	136713278	136714945	serpin 3
1B	1B.3	QdLr.huj.uh-1B	TRIDC1BG017390	136717255	136720734	Bifunctional protein FolD 2
1B	1B.3	QdLr.huj.uh-1B	TRIDC1BG017400	136744945	136745929	Histidine--tRNA ligase
1B	1B.3	QdLr.huj.uh-1B	TRIDC1BG017410	136989577	136990677	Desiccation-related protein PCC13-62
1B	1B.3	QdLr.huj.uh-1B	TRIDC1BG017420	136995660	136997813	40S ribosomal protein S4
1B	1B.3	QdLr.huj.uh-1B	TRIDC1BG017440	137197805	137206671	ATPase family gene 2 protein
1B	1B.3	QdLr.huj.uh-1B	TRIDC1BG017510	138124313	138127089	Pre-rRNA-processing protein TSR2, conserved region
1B	1B.3	QdLr.huj.uh-1B	TRIDC1BG017520	138127635	138127999	Pre-rRNA-processing protein TSR2, conserved region
1B	1B.3	QdLr.huj.uh-1B	TRIDC1BG017530	138292165	138293366	nudix hydrolase homolog 14
1B	1B.3	QdLr.huj.uh-1B	TRIDC1BG017550	138397421	138397612	undescribed protein
1B	1B.3	QdLr.huj.uh-1B	TRIDC1BG017590	138865395	138870704	unknown function
1B	1B.3	QdLr.huj.uh-1B	TRIDC1BG017610	138924197	138929905	Glucan 1,3-beta-glucosidase A
1B	1B.3	QdLr.huj.uh-1B	TRIDC1BG017630	139288084	139289348	BTB/POZ domain-containing protein
1B	1B.3	QdLr.huj.uh-1B	TRIDC1BG017640	139298219	139299479	BTB/POZ domain-containing protein
1B	1B.3	QdLr.huj.uh-1B	TRIDC1BG017650	139300443	139301743	Rubber elongation factor protein (REF)
1B	1B.3	QdLr.huj.uh-1B	TRIDC1BG017660	139360732	139364528	Translocase of chloroplast 159, chloroplastic
1B	1B.3	QdLr.huj.uh-1B	TRIDC1BG017680	139471699	139476483	Myb transcription factor
1B	1B.3	QdLr.huj.uh-1B	TRIDC1BG017710	139637151	139639316	Core-2/I-branching beta-1,6-N-acetylglucosaminyltransferase family protein
1B	1B.3	QdLr.huj.uh-1B	TRIDC1BG017730	139646151	139646989	E3 ubiquitin-protein ligase SIAH2
1B	1B.3	QdLr.huj.uh-1B	TRIDC1BG017770	140522499	140525272	NOP56-like pre RNA processing ribonucleoprotein
1B	1B.3	QdLr.huj.uh-1B	TRIDC1BG017800	140725292	140729117	villin-like 1
1B	1B.3	QdLr.huj.uh-1B	TRIDC1BG017820	140877157	140880850	Pyruvate kinase family protein
1B	1B.3	QdLr.huj.uh-1B	TRIDC1BG017830	140885874	140898769	Crossover junction endonuclease MUS81
1B	1B.3	QdLr.huj.uh-1B	TRIDC1BG017860	141707496	141715460	myb domain protein 98
1B	1B.3	QdLr.huj.uh-1B	TRIDC1BG017870	142069991	142080799	Factor of DNA methylation 1
1B	1B.3	QdLr.huj.uh-1B	TRIDC1BG017880	142080989	142081594	triacylglycerol lipase-like 1
1B	1B.3	QdLr.huj.uh-1B	TRIDC1BG017890	142265433	142270616	phenylalanine ammonia-lyase 2
1B	1B.3	QdLr.huj.uh-1B	TRIDC1BG017900	142265441	142267433	Pentatricopeptide repeat-containing protein
1B	1B.3	QdLr.huj.uh-1B	TRIDC1BG017920	142277731	142281048	Gamma-tubulin complex component 4
1B	1B.3	QdLr.huj.uh-1B	TRIDC1BG017930	142304823	142311209	RING/U-box superfamily protein
1B	1B.3	QdLr.huj.uh-1B	TRIDC1BG017960	142743780	142752157	Kinesin-related protein 6
1B	1B.3	QdLr.huj.uh-1B	TRIDC1BG017970	143078692	143089052	unknown function
1B	1B.3	QdLr.huj.uh-1B	TRIDC1BG017980	143245377	143252415	unknown function
1B	1B.3	QdLr.huj.uh-1B	TRIDC1BG018000	143707823	143714199	serine/threonine protein phosphatase 2A
1B	1B.3	QdLr.huj.uh-1B	TRIDC1BG018020	143725586	143726971	nodulin MtN21 /EamA-like transporter family protein
1B	1B.3	QdLr.huj.uh-1B	TRIDC1BG018030	143764961	143766605	tryptophan synthase beta type 2
1B	1B.3	QdLr.huj.uh-1B	TRIDC1BG018050	143888386	143892002	Cytosol aminopeptidase family protein
1B	1B.3	QdLr.huj.uh-1B	TRIDC1BG018060	143983651	143990710	U2 small nuclear ribonucleoprotein B
1B	1B.3	QdLr.huj.uh-1B	TRIDC1BG018070	143991415	143993772	Mediator of RNA polymerase II transcription subunit 28
1B	1B.3	QdLr.huj.uh-1B	TRIDC1BG018080	143997232	143999069	Fatty acid oxidation complex subunit alpha
1B	1B.3	QdLr.huj.uh-1B	TRIDC1BG018090	144007735	144010358	transcription factor-related
1B	1B.3	QdLr.huj.uh-1B	TRIDC1BG018140	144806061	144809236	60S ribosomal protein L18-2
1B	1B.3	QdLr.huj.uh-1B	TRIDC1BG018150	144815432	144820693	Ethylene receptor 1
1B	1B.3	QdLr.huj.uh-1B	TRIDC1BG018160	144862949	144863189	undescribed protein
1B	1B.3	QdLr.huj.uh-1B	TRIDC1BG018170	145191092	145191880	Chlororespiratory reduction31
1B	1B.3	QdLr.huj.uh-1B	TRIDC1BG018180	145200969	145201209	undescribed protein
1B	1B.3	QdLr.huj.uh-1B	TRIDC1BG018190	145204270	145207629	DNA-directed RNA polymerase III subunit RPC4
1B	1B.3	QdLr.huj.uh-1B	TRIDC1BG018200	145208251	145212300	NFU1 iron-sulfur cluster scaffold homolog, mitochondrial
1B	1B.3	QdLr.huj.uh-1B	TRIDC1BG018220	145213375	145214706	GATA transcription factor 23
1B	1B.3	QdLr.huj.uh-1B	TRIDC1BG018240	146024534	146027869	Importin subunit alpha-1b
1B	1B.3	QdLr.huj.uh-1B	TRIDC1BG018250	146482908	146487918	Heparan-alpha-glucosaminide N-acetyltransferase
1B	1B.3	QdLr.huj.uh-1B	TRIDC1BG018260	146500048	146503993	BEST Arabidopsis thaliana protein match is: 3'-5' exonuclease domain-containing protein / K homology domain-containing protein / KH domain-containing protein .
1B	1B.3	QdLr.huj.uh-1B	TRIDC1BG018270	146504313	146508207	Protein disulfide isomerase-like 2-1
1B	1B.3	QdLr.huj.uh-1B	TRIDC1BG018280	147148368	147149058	60S ribosomal protein L36-1
1B	1B.3	QdLr.huj.uh-1B	TRIDC1BG018290	147180717	147182602	Pentatricopeptide repeat-containing protein
1B	1B.3	QdLr.huj.uh-1B	TRIDC1BG018300	147727518	147736381	unknown function
1B	1B.3	QdLr.huj.uh-1B	TRIDC1BG018320	147842894	147847496	CCR4-NOT transcription complex subunit 1
1B	1B.3	QdLr.huj.uh-1B	TRIDC1BG018340	147925030	147926242	Transcription elongation factor (TFIIS) family protein
1B	1B.3	QdLr.huj.uh-1B	TRIDC1BG018350	148079228	148081113	Histone superfamily protein
1B	1B.3	QdLr.huj.uh-1B	TRIDC1BG018380	148120301	148121389	Peroxisomal membrane 22 kDa (Mpv17/PMP22) family protein
1B	1B.3	QdLr.huj.uh-1B	TRIDC1BG018390	148123555	148125485	Cysteine proteinases superfamily protein
1B	1B.3	QdLr.huj.uh-1B	TRIDC1BG018400	148337114	148340746	Ion channel DMI1
1B	1B.3	QdLr.huj.uh-1B	TRIDC1BG018420	148735964	148738845	cellulose synthase-like D3
1B	1B.3	QdLr.huj.uh-1B	TRIDC1BG018450	149027776	149030341	Chaperone protein dnaJ 3
1B	1B.3	QdLr.huj.uh-1B	TRIDC1BG018460	149144849	149145733	unknown function
1B	1B.3	QdLr.huj.uh-1B	TRIDC1BG018510	149456544	149462026	Dihydrolipoyl dehydrogenase
1B	1B.3	QdLr.huj.uh-1B	TRIDC1BG018520	149463899	149468835	Tubulin gamma-2 chain
1B	1B.3	QdLr.huj.uh-1B	TRIDC1BG018530	149470186	149471219	LRR receptor-like serine/threonine-protein kinase EFR
1B	1B.3	QdLr.huj.uh-1B	TRIDC1BG018560	149488544	149489425	unknown function
1B	1B.3	QdLr.huj.uh-1B	TRIDC1BG018570	149788883	149789806	undescribed protein
1B	1B.3	QdLr.huj.uh-1B	TRIDC1BG018580	149820568	149825899	Serine/threonine-protein phosphatase 4 regulatory subunit 3
1B	1B.3	QdLr.huj.uh-1B	TRIDC1BG018590	149837039	149837639	Pyrophosphate-energized proton pump 1
1B	1B.3	QdLr.huj.uh-1B	TRIDC1BG018600	149845311	149847662	Endo-1,4-beta-xylanase A
1B	1B.3	QdLr.huj.uh-1B	TRIDC1BG018610	149929593	149935773	Lysine-specific demethylase 3B
1B	1B.3	QdLr.huj.uh-1B	TRIDC1BG018620	149938097	149939650	flavin-dependent monooxygenase 1
1B	1B.3	QdLr.huj.uh-1B	TRIDC1BG018630	150146327	150149030	DNA-directed RNA polymerase II subunit RPB7
1B	1B.3	QdLr.huj.uh-1B	TRIDC1BG018660	150299021	150302200	DNA-directed RNA polymerase II subunit RPB7
1B	1B.3	QdLr.huj.uh-1B	TRIDC1BG018670	150302717	150304743	Adenine nucleotide alpha hydrolases-like superfamily protein
1B	1B.3	QdLr.huj.uh-1B	TRIDC1BG018690	150421741	150426167	4Fe-4S ferredoxin, iron-sulfur binding protein
1B	1B.3	QdLr.huj.uh-1B	TRIDC1BG018700	150441280	150441548	sequence-specific DNA binding transcription factors;transcription regulators
1B	1B.3	QdLr.huj.uh-1B	TRIDC1BG018710	150593673	150602106	DNA-directed RNA polymerase IV subunit 1
1B	1B.3	QdLr.huj.uh-1B	TRIDC1BG018720	150602913	150604801	DNA-directed RNA polymerase IV subunit 1
1B	1B.3	QdLr.huj.uh-1B	TRIDC1BG018740	150910247	150914645	gibberellin 2-oxidase 6
1B	1B.3	QdLr.huj.uh-1B	TRIDC1BG018750	151358407	151365397	ubiquitin protein ligase 6
1B	1B.3	QdLr.huj.uh-1B	TRIDC1BG018760	151858344	151858904	undescribed protein
1B	1B.3	QdLr.huj.uh-1B	TRIDC1BG018770	152193574	152196792	Golgi apparatus membrane protein tvp23
1B	1B.3	QdLr.huj.uh-1B	TRIDC1BG018780	152202126	152205045	GDSL esterase/lipase
1B	1B.3	QdLr.huj.uh-1B	TRIDC1BG018800	152211586	152212120	GDSL esterase/lipase
1B	1B.3	QdLr.huj.uh-1B	TRIDC1BG018810	152550686	152556032	evolutionarily conserved C-terminal region 7
1B	1B.3	QdLr.huj.uh-1B	TRIDC1BG018820	152749853	152752504	Zinc transporter 6
1B	1B.3	QdLr.huj.uh-1B	TRIDC1BG018830	152765806	152766428	RING/U-box superfamily protein
1B	1B.3	QdLr.huj.uh-1B	TRIDC1BG018840	152767017	152769887	6-phosphofructo-2-kinase/fructose-2,6-bisphosphatase
1B	1B.3	QdLr.huj.uh-1B	TRIDC1BG018870	153470068	153470567	Endosperm transfer cell specific PR9
1B	1B.3	QdLr.huj.uh-1B	TRIDC1BG018900	153501775	153503114	basic helix-loop-helix (bHLH) DNA-binding superfamily protein
1B	1B.3	QdLr.huj.uh-1B	TRIDC1BG018910	153697313	153701444	Acyl-CoA dehydrogenase
1B	1B.3	QdLr.huj.uh-1B	TRIDC1BG018920	153708883	153711293	Serine/threonine-protein kinase
1B	1B.3	QdLr.huj.uh-1B	TRIDC1BG018930	153719613	153724953	Molybdenum cofactor sulfurase family protein
1B	1B.3	QdLr.huj.uh-1B	TRIDC1BG018940	153939740	153945974	PHD finger protein ALFIN-LIKE 1
1B	1B.3	QdLr.huj.uh-1B	TRIDC1BG018960	154234142	154236838	RING/U-box superfamily protein
1B	1B.3	QdLr.huj.uh-1B	TRIDC1BG019020	154612994	154613516	Transcription factor ASG4
1B	1B.3	QdLr.huj.uh-1B	TRIDC1BG019030	154624496	154632071	Arginine--tRNA ligase
1B	1B.3	QdLr.huj.uh-1B	TRIDC1BG019040	154784932	154788305	Cytochrome P450 superfamily protein
1B	1B.3	QdLr.huj.uh-1B	TRIDC1BG019060	154948533	154951576	Transcription initiation factor TFIID subunit 13
1B	1B.3	QdLr.huj.uh-1B	TRIDC1BG019080	155500694	155507154	arginine/serine-rich splicing factor 35
1B	1B.3	QdLr.huj.uh-1B	TRIDC1BG019090	155507482	155511220	Protein kinase superfamily protein
1B	1B.3	QdLr.huj.uh-1B	TRIDC1BG019120	155758665	155863828	tRNA(His) guanylyltransferase 2
1B	1B.3	QdLr.huj.uh-1B	TRIDC1BG019150	155811823	155813022	tRNA(His) guanylyltransferase
1B	1B.3	QdLr.huj.uh-1B	TRIDC1BG019180	156273253	156284817	unknown function
1B	1B.3	QdLr.huj.uh-1B	TRIDC1BG019190	156293501	156294783	Peroxidase superfamily protein
1B	1B.3	QdLr.huj.uh-1B	TRIDC1BG019210	156450434	156451012	Orphans transcription factor
1B	1B.3	QdLr.huj.uh-1B	TRIDC1BG019220	156521292	156524013	Orphans transcription factor
1B	1B.3	QdLr.huj.uh-1B	TRIDC1BG019230	156637311	156640078	TRAF-like family protein
1B	1B.3	QdLr.huj.uh-1B	TRIDC1BG019240	157053795	157057148	GTP pyrophosphokinase
1B	1B.3	QdLr.huj.uh-1B	TRIDC1BG019250	157087266	157088135	Ribosomal protein S27a / Ubiquitin family protein
1B	1B.3	QdLr.huj.uh-1B	TRIDC1BG019260	157092662	157093255	Macrophage erythroblast attacher
1B	1B.3	QdLr.huj.uh-1B	TRIDC1BG019270	157390857	157392519	Dihydrolipoyl dehydrogenase
1B	1B.3	QdLr.huj.uh-1B	TRIDC1BG019440	159020070	159027154	Kelch-like protein 5
1B	1B.3	QdLr.huj.uh-1B	TRIDC1BG019460	159372381	159373172	unknown function
1B	1B.3	QdLr.huj.uh-1B	TRIDC1BG019470	159379081	159380669	GPI-GlcNAc transferase complex, PIG-H component
1B	1B.3	QdLr.huj.uh-1B	TRIDC1BG019490	159383943	159385399	LOB domain-containing protein 13
1B	1B.3	QdLr.huj.uh-1B	TRIDC1BG019500	159853585	159854019	unknown function
1B	1B.3	QdLr.huj.uh-1B	TRIDC1BG019510	160110548	160113712	haloacid dehalogenase-like hydrolase family protein
1B	1B.3	QdLr.huj.uh-1B	TRIDC1BG019520	160373476	160377105	F-box family protein
1B	1B.3	QdLr.huj.uh-1B	TRIDC1BG019540	160865770	160877531	response to oxidative stress
1B	1B.3	QdLr.huj.uh-1B	TRIDC1BG019550	160877783	160880981	Nucleotide/sugar transporter family protein
1B	1B.3	QdLr.huj.uh-1B	TRIDC1BG019560	160938233	160940492	Kinase interacting (KIP1-like) family protein
1B	1B.3	QdLr.huj.uh-1B	TRIDC1BG019570	161388917	161391640	Thioredoxin superfamily protein
1B	1B.3	QdLr.huj.uh-1B	TRIDC1BG019620	161982452	161984224	60S ribosomal protein L10-2
1B	1B.3	QdLr.huj.uh-1B	TRIDC1BG019640	161985134	161988699	RING finger and transmembrane domain-containing protein 2
1B	1B.3	QdLr.huj.uh-1B	TRIDC1BG019650	162220588	162221467	WD repeat domain phosphoinositide-interacting protein 3
1B	1B.3	QdLr.huj.uh-1B	TRIDC1BG019670	162257522	162266451	DNA-directed RNA polymerase subunit L
1B	1B.3	QdLr.huj.uh-1B	TRIDC1BG019680	162578705	162579394	arabinogalactan protein 16
1B	1B.3	QdLr.huj.uh-1B	TRIDC1BG019730	162666306	162668934	Glycerophosphodiester phosphodiesterase 1
1B	1B.3	QdLr.huj.uh-1B	TRIDC1BG019740	162884308	162885984	Leucine-rich repeat and coiled-coil domain-containing protein 1
1B	1B.3	QdLr.huj.uh-1B	TRIDC1BG019790	163251803	163256000	tryptophan aminotransferase related 2
1B	1B.3	QdLr.huj.uh-1B	TRIDC1BG019850	163268851	163270112	Helicase-like protein
1B	1B.3	QdLr.huj.uh-1B	TRIDC1BG019860	163853286	163856003	Tetratricopeptide repeat (TPR)-like superfamily protein
1B	1B.3	QdLr.huj.uh-1B	TRIDC1BG019880	163963098	163964505	histone H2A 13
1B	1B.3	QdLr.huj.uh-1B	TRIDC1BG019890	163964535	163965156	tryptophan aminotransferase related 2
1B	1B.3	QdLr.huj.uh-1B	TRIDC1BG019900	163971698	163972145	undescribed protein
1B	1B.3	QdLr.huj.uh-1B	TRIDC1BG019920	163975093	163978132	Tryptophan aminotransferase 1
1B	1B.3	QdLr.huj.uh-1B	TRIDC1BG019930	163981116	163981869	Oligopeptide transporter 4
1B	1B.3	QdLr.huj.uh-1B	TRIDC1BG019950	164007365	164010868	Leucine-rich receptor-like protein kinase family protein
1B	1B.3	QdLr.huj.uh-1B	TRIDC1BG019990	164247247	164249331	cyclin-related
1B	1B.3	QdLr.huj.uh-1B	TRIDC1BG020030	164769226	164771216	Protein of Unknown Function (DUF239)
1B	1B.3	QdLr.huj.uh-1B	TRIDC1BG020040	164823751	164830451	Core-2/I-branching beta-1,6-N-acetylglucosaminyltransferase family protein
1B	1B.3	QdLr.huj.uh-1B	TRIDC1BG020060	164832199	164838730	unknown function
1B	1B.3	QdLr.huj.uh-1B	TRIDC1BG020080	164834245	164836197	unknown function
1B	1B.3	QdLr.huj.uh-1B	TRIDC1BG020090	164836510	164837253	Protein FAR1-RELATED SEQUENCE 5
1B	1B.3	QdLr.huj.uh-1B	TRIDC1BG020110	165286225	165300774	DNA-directed RNA polymerase subunit A''
1B	1B.3	QdLr.huj.uh-1B	TRIDC1BG020120	165377083	165380487	Leucine-rich repeat receptor-like protein kinase family protein
1B	1B.3	QdLr.huj.uh-1B	TRIDC1BG020130	165468309	165480825	receptor-like protein kinase 1
1B	1B.3	QdLr.huj.uh-1B	TRIDC1BG020140	165667082	165668779	Protein ApaG
1B	1B.3	QdLr.huj.uh-1B	TRIDC1BG020160	165862527	165865904	mRNA cap guanine-N7 methyltransferase 1
1B	1B.3	QdLr.huj.uh-1B	TRIDC1BG020190	166213955	166217650	Phosphoenolpyruvate/phosphate translocator 3, chloroplastic
1B	1B.3	QdLr.huj.uh-1B	TRIDC1BG020210	166218787	166226384	phospholipase D P2
1B	1B.3	QdLr.huj.uh-1B	TRIDC1BG020240	166444935	166445813	Embryo-specific protein 3, (ATS3)
1B	1B.3	QdLr.huj.uh-1B	TRIDC1BG020250	166580556	166583935	Mitochondrial substrate carrier family protein
1B	1B.3	QdLr.huj.uh-1B	TRIDC1BG020260	166584181	166585266	Alba DNA/RNA-binding protein
1B	1B.3	QdLr.huj.uh-1B	TRIDC1BG020310	166617864	166618983	undescribed protein
1B	1B.3	QdLr.huj.uh-1B	TRIDC1BG020320	167140917	167144052	Lactoylglutathione lyase / glyoxalase I family protein
1B	1B.3	QdLr.huj.uh-1B	TRIDC1BG020350	167314118	167314981	Metallothionein-like protein 1
1B	1B.3	QdLr.huj.uh-1B	TRIDC1BG020360	167320219	167322102	GTPase Obg
1B	1B.3	QdLr.huj.uh-1B	TRIDC1BG020390	167503105	167505409	selenium binding
1B	1B.3	QdLr.huj.uh-1B	TRIDC1BG020400	167838202	167839454	Lactoylglutathione lyase / glyoxalase I family protein
1B	1B.3	QdLr.huj.uh-1B	TRIDC1BG020410	168205660	168211908	cellulose synthase 1
1B	1B.3	QdLr.huj.uh-1B	TRIDC1BG020420	168355817	168358515	Zinc finger CCCH domain-containing protein 34
1B	1B.3	QdLr.huj.uh-1B	TRIDC1BG020430	168358998	168360451	unknown function
1B	1B.3	QdLr.huj.uh-1B	TRIDC1BG020450	168544475	168545620	unknown function
1B	1B.3	QdLr.huj.uh-1B	TRIDC1BG020470	168900371	168901653	RING finger and transmembrane domain-containing protein 2
1B	1B.3	QdLr.huj.uh-1B	TRIDC1BG020490	168919270	168919771	unknown function
1B	1B.3	QdLr.huj.uh-1B	TRIDC1BG020500	168922978	168925836	unknown function
1B	1B.3	QdLr.huj.uh-1B	TRIDC1BG020510	168964173	168964594	Ribulose-phosphate 3-epimerase, chloroplastic
1B	1B.3	QdLr.huj.uh-1B	TRIDC1BG020520	168964772	168965478	Protein EARLY RESPONSIVE TO DEHYDRATION 15
1B	1B.3	QdLr.huj.uh-1B	TRIDC1BG020530	169067081	169067661	unknown function
1B	1B.3	QdLr.huj.uh-1B	TRIDC1BG020550	169097608	169098164	unknown function
1B	1B.3	QdLr.huj.uh-1B	TRIDC1BG020560	169270030	169274118	Histone-lysine N-methyltransferase 2A
1B	1B.3	QdLr.huj.uh-1B	TRIDC1BG020570	169573302	169574090	unknown function
1B	1B.3	QdLr.huj.uh-1B	TRIDC1BG020580	169701991	169711155	Boron transporter 4
1B	1B.3	QdLr.huj.uh-1B	TRIDC1BG020600	169704337	169705186	Boron transporter 4
1B	1B.3	QdLr.huj.uh-1B	TRIDC1BG020610	169711812	169719686	Pentatricopeptide repeat-containing protein
1B	1B.3	QdLr.huj.uh-1B	TRIDC1BG020620	169895510	169896541	UDP-Glycosyltransferase superfamily protein
1B	1B.3	QdLr.huj.uh-1B	TRIDC1BG020650	169936513	169938108	UDP-Glycosyltransferase superfamily protein
1B	1B.3	QdLr.huj.uh-1B	TRIDC1BG020670	169939707	169944352	Bifunctional phosphatase IMPL2, chloroplastic
1B	1B.3	QdLr.huj.uh-1B	TRIDC1BG020700	170189310	170189547	receptor kinase 2
1B	1B.3	QdLr.huj.uh-1B	TRIDC1BG020730	171069937	171073163	Phototropic-responsive NPH3 family protein
1B	1B.3	QdLr.huj.uh-1B	TRIDC1BG020740	171340620	171343916	undescribed protein
1B	1B.3	QdLr.huj.uh-1B	TRIDC1BG020750	171344418	171346997	Serine/threonine protein phosphatase 2A 57 kDa regulatory subunit B' iota isoform
1B	1B.3	QdLr.huj.uh-1B	TRIDC1BG020760	172088474	172090817	Auxin-responsive protein IAA15
[truncated: 33,956 more rows]

## Sheet: Table S16
Table S16 Number of HC genes and physical intervals of QTLs
QTL	QTl effect	# genes	Interval, Mbp
1A.1	QdfFlw.huj.uh-1A	84	4.02006
1A.2	QSpl.huj.uh-1A	377	51.97
1A.3	QdfTkw.huj.uh-1A	209	13.9804
1A.4	QddfHi.huj.uh-1A	319	24.0761
1B.1	QDph.huj.uh-1B	274	16.8975
1B.2	QTkw.huj.uh-1B	71	8.52089
1B.3	QdLr.huj.uh-1B	2136	457.764
2A.1	QKnsp.huj.uh-2A	119	9.26565
2A.2	QdfChl.huj.uh-2A	203	21.673
2A.3	QOp.huj.uh-2A	1856	479.709
2A.4	QFll.huj.uh-2A	802	121.084
2A.5	QSpl.huj.uh-2A	103	7.25623
2B.1	QdfTkw.huj.uh-2B.1	140	14.1549
2B.2	QGy.huj.uh-2B.1	566	84.0063
2B.3	QdfChl.huj.uh-2B.1	482	73.1847
2B.4	QKnsp.huj.uh-2B.1	179	29.634
2B.5	QHi.huj.uh-2B.2	529	63.2573
2B.6	QDph.huj.uh-2B	212	26.5225
2B.7	QTkw.huj.uh-2B.2	443	45.0065
3A.1	QdfFlw.huj.uh-3A	147	10.2265
3A.2	QTkw.huj.uh-3	113	10.2692
3A.3	QDph.huj.uh-3A	1303	396.39
3A.4	QdfCl.huj.uh-3A	680	92.2206
3A.5	Qδ13c.huj.uh-3A.2	256	32.633
3A.6	QdfKnsp.huj.uh-3A	165	14.3474
3B.1	QdfHi.huj.uh-3B	316	39.5162
3B.2	QOp.huj.uh-3B	614	96.5414
3B.3	QCl.huj.uh-3B	101	12.8255
3B.4	QFlw.huj.uh-3B	92	9.66463
4A.1	QVegdm.huj.uh-4A	94	9.19801
4A.2	QdChl.huj.uh-4A	247	27.4371
4A.3	QCl.huj.uh-4A	1184	405.295
4A.4	QTkw.huj.uh-4A.1	1809	487.852
4A.5	QFlw.huj.uh-4A.1	223	15.756
4A.6	QGy.huj.uh-4A	521	49.8999
4A.7	QFlw.huj.uh-4A.2	144	11.2118
4B.1	QddfSpdm.huj.uh-4B.1	202	14.0744
4B.2	QdfChl.huj.uh-4B.1	71	4.49071
4B.3	QdfTkw.huj.uh-4B	962	278.599
4B.4	QCl.huj.uh-4B.1	718	117.51
4B.5	QdfFlw.huj.uh-4B	42	3.15408
4B.6	QdfCl.huj.uh-4B.2	90	7.18683
5A.1	QdfTkw.huj.uh-5A	42	3.4766
5A.2	QddfHi.huj.uh-5A.1	177	24.4878
5A.3	QSpl.huj.uh-5A	1336	342.412
5A.4	Qdfδ13c.huj.uh-5A.1	379	50.7732
5A.5	QFlw.huj.uh-5A	123	8.23149
5A.6	QCl.huj.uh-5A.2	688	58.3996
5A.7	QKnsp.huj.uh-5A.2	286	22.7672
5A.8	QDph.huj.uh-5A.3	118	9.4812
5A.9	QdfCl.huj.uh-5A.3	154	11.3031
5B.1	QTkw.huj.uh-5B	531	72.2994
5B.2	QdfFlw.huj.uh-5B.1	479	57.9109
5B.3	QSpdm.huj.uh-5B	451	50.7184
5B.4	QHi.huj.uh-5B	381	40.3279
5B.5	QOp.huj.uh-5B	119	12.3538
5B.6	QChl.huj.uh-5B	337	35.2311
5B.7	QDph.huj.uh-5B	240	26.3411
5B.8	QSpl.huj.uh-5B	68	6.5463
6A.1	QddfHi.huj.uh-6A	133	8.27592
6A.2	QFlw.huj.uh-6A	1232	377.06
6A.3	QTkw.huj.uh-6A	1886	469.97
6A.4	QdfChl.huj.uh-6A.2	129	13.4864
6B.1	QDph.huj.uh-6B	235	19.23
6B.2	QdfOp.huj.uh-6B	199	21.3981
6B.3	QdfDhm.huj.uh-6B	855	141.035
6B.4	QHi.huj.uh-6B	1218	321.893
6B.5	QdfChl.huj.uh-6B	261	19.9203
7A.1	QVegdm.huj.uh-7A	386	22.4527
7A.2	QdfTkw.huj.uh-7A.1	91	8.69969
7A.3	QFll.huj.uh-7A	169	20.6785
7A.4	QLr.huj.uh-7A	306	38.8324
7A.5	QSpl.huj.uh-7A	1476	365.04
7A.6	QChl.huj.uh-7A	731	103.996
7A.7	QddfCl.huj.uh-7A.2	294	29.2783
7B.1	QdGy.huj.uh-7B	25	5.45479
7B.2	Qdδ13c.huj.uh-7B	75	10.9911
7B.3	QdVegdm.huj.uh-7B	963	131.514
7B.4	QdfKnsp.huj.uh-7B.2	138	13.7476

## Sheet: Table S17
Table S17 Summary of CGs
#	Known name	Chr.	Gene model	Functional annotation	Physical position		Putative genetic position	Nearst upper markers	Nearst down markers	QTL
1	TaGID1-A1	1A	TRIDC1AG038130	Acetyl esterase	449289793	449290930	51.32	Ku_c23960_333	wsnp_Ex_c572_1138503	1A.2
2	TaGA20ox-A4	1A	TRIDC1AG039380	gibberellin 20 oxidase 2	461370672	461373788	52.59	Ku_c23960_333	wsnp_Ex_c572_1138503	1A.2
3	GASA	1A	TRIDC1AG040230	Gibberellin-regulated family protein	466539518	466540479	53.68	Excalibur_c59894_97	RAC875_c86680_391	1A.2
4	GASA	1A	TRIDC1AG040240	Gibberellin-regulated family protein	466545663	466546397	53.68	Excalibur_c59894_98	RAC875_c86680_392	1A.2
5	ERF1	1A	TRIDC1AG054430	Ethylene-responsive transcription factor 1	546881375	546881558	90.47	wsnp_Ex_rep_c81556_76277906	Ku_c3523_1959	1A.3
6	ERF4	1A	TRIDC1AG054450	Ethylene-responsive transcription factor 4	546900323	546901847	90.49	wsnp_Ex_rep_c81556_76277906	Ku_c3523_1959	1A.3
7	HSFA2C	1A	TRIDC1AG055260	Heat stress transcription factor A-2c	549322455	549401249	91.16	Excalibur_c33470_175	Ra_c41164_730	1A.3
8	GASA	1A	TRIDC1AG056090	Gibberellin-regulated family protein	551374810	551396345	95.36	Ra_c41164_730	RAC875_c7563_273	1A.3
9	ERF1	1A	TRIDC1AG060530	Ethylene-responsive transcription factor 1	571768869	571769564	110.54	CAP12_c8163_118	Excalibur_c66_147	1A.4
10	Glu-B3	1B	TRIDC1BG004610	Glutenin, low molecular weight subunit	20578493	20579630	13.77	Tdurum_contig78972_316	GENE-1756_115	1B.2
11	Ppd-A1	2A	TRIDC2AG009040	Two-component response regulator-like PRR37	40486490	40490091	36.5851	wsnp_Ex_c2033_3814035	BobWhite_c10977_834	2A.1
12	NAC	2A	TRIDC2AG011890	NAC domain protein,	56549187	56550506	46.8884	BS00066186_51	BS00045900_51	2A.2
13	NAC	2A	TRIDC2AG011900	NAC domain protein,	56613093	56613880	46.9404	BS00066186_51	BS00045900_51	2A.2
14	NAC	2A	TRIDC2AG011910	NAC domain protein,	56630853	56631387	46.9549	BS00066186_51	BS00045900_51	2A.2
15	NAC	2A	TRIDC2AG011960	NAC domain protein,	56971823	56972435	47.2325	BS00066186_51	BS00045900_51	2A.2
16	NAC	2A	TRIDC2AG012010	NAC domain protein,	57410895	57411385	47.59	BS00066186_51	BS00045900_51	2A.2
17	NAC	2A	TRIDC2AG012020	NAC domain-containing protein 29	57411646	57412319	47.5906	BS00066186_51	BS00045900_51	2A.2
18	NAC	2A	TRIDC2AG012060	NAC domain protein,	57546490	57548152	47.7003	BS00066186_51	BS00045900_51	2A.2
19	TaCly1	2A	TRIDC2AG071190	AP2-like ethylene-responsive transcription factor	727029192	727030052	133.34	wsnp_JD_c2578_3489735	Tdurum_contig93508_295	2A.5
20	NRT2.6	2B	TRIDC2BG010000	high affinity nitrate transporter 2.6	52497586	52499277	26.4836	RAC875_c17720_436	Kukri_c59939_94	2B.1
21	TaGA13ox-B2	2B	TRIDC2BG015140	Cytochrome P450 superfamily protein	95294347	95295883	39.23	BS00010055_51	RAC875_rep_c99492_65	2B.2
22	TaFT8-B1	2B	TRIDC2BG073950	Protein FLOWERING LOCUS T	702623949	702624840	105.34	RAC875_c4465_81	Tdurum_contig12879_320	2B.6
23	ERF11	3A	TRIDC3AG004540	Ethylene-responsive transcription factor 11	20802934	20804965	11.9273	TA001885-0568	wsnp_JD_c2722_3653988	3A.1
24	TaGI-A	3A	TRIDC3AG014420	gigantea protein (GI)	79501643	79509963	40.95	BS00067216_51	BS00047836_51	3A.3
25	TaGA3ox	3A	TRIDC3AG015280	gibberellin 3-oxidase 1	93286565	93286945	41.9	BS00067216_51	BS00047836_51	3A.3
26	TaGA2ox	3A	TRIDC3AG018090	gibberellin 2-oxidase	121596135	121598494	42.69	BS00047836_51	Kukri_c47935_137	3A.3
27	TaFT2-A1	3A	TRIDC3AG019050	Protein FLOWERING LOCUS T	130327026	130330625	43.05	BS00047836_51	BS00073854_51	3A.3
28	FPF1	3A	TRIDC3AG024480	flowering promoting factor 1	202628768	202629575	44.59	wsnp_Ex_rep_c101942_87217430	BS00037400_51	3A.3
29	TaGA2ox-A3	3A	TRIDC3AG043450	gibberellin 2-oxidase	533940831	533942498	56.22	Ex_c18484_2026	wsnp_RFL_Contig429_4978628	3A.3
30	PIN	3A	TRIDC3AG074250	Auxin efflux carrier family protein	743186422	743188638	132.07	Tdurum_contig31235_99	RAC875_c68056_81	3A.6
31	IAA	4A	TRIDC4AG002720	Auxin-responsive protein	13977042	13980782	18.2848	wsnp_Ra_c14920_23225219	Ra_c74035_586	4A.1
32	TaGA2ox-A11	4A	TRIDC4AG004620	2-oxoglutarate (2OG) and Fe(II)-dependent oxygenase superfamily protein	25839906	25840557	27.06	Kukri_rep_c101034_516	Ku_c3891_395	4A.2
33	ERF1	4A	TRIDC4AG004850	Ethylene-responsive transcription factor 1	27709956	27710261	28.3702	Kukri_rep_c101034_516	Ku_c3891_395	4A.2
34	TaFT11-A1	4A	TRIDC4AG038060	Protein FLOWERING LOCUS T	543885088	543887020	44.67	Ra_c37920_342	Excalibur_rep_c70578_299	4A.4
35	TaGA20ox-A1	4A	TRIDC4AG048310	gibberellin 20 oxidase 2	599612667	599613649	72.68	RAC875_c21369_425	Kukri_c19216_123	4A.5
36	Wx-B1	4A	TRIDC4AG062140	starch synthase 2	674080656	674083459	105.39	TA006348-0950	CAP8_rep_c3781_99	4A.6
37	HSP22.0	4B	TRIDC4BG002540	22.0 kDa heat shock protein	9792636	9793134	10.2072	RAC875_rep_c106667_302	BobWhite_c4383_143	4B.1
38	EREBP4	4B	TRIDC4BG059270	ethylene responsive element binding factor 4	650263639	650264337	62.1091	RAC875_c24515_602	GENE-2826_325	4B.5
39	TaGA2ox	4B	TRIDC4BG063190	Gibberellin 2-beta-dioxygenase 2	667910783	667911184	79.41	Kukri_rep_c101259_81	wsnp_Ex_c13684_21479024	4B.6
40	ETR1	5A	TRIDC5AG000260	Ethylene receptor 1	627803	632561	2.86	wsnp_JD_c2128_2930150	Excalibur_c6714_246	5A.1
41	STP1	5A	TRIDC5AG000480	sugar transporter 1	1811531	1814640	3.21452	wsnp_JD_c2128_2930150	Excalibur_c6714_246	5A.1
42	SUT4	5A	TRIDC5AG000570	sucrose transporter 4	2385745	2390585	4.83035	wsnp_JD_c2128_2930150	Excalibur_c6714_246	5A.1
43	TaFT7-A1	5A	TRIDC5AG025720	Protein FLOWERING LOCUS T	329287568	329288643	43.08	wsnp_Ex_c15084_23263641	BobWhite_rep_c49979_373	5A.3
44	FPA	5A	TRIDC5AG029080	Flowering time control protein FPA	373638273	373647383	43.31	Ku_c69633_1873	BobWhite_rep_c49979_373	5A.3
45	Vrn-A1	5A	TRIDC5AG057030	MADS-box transcription factor 14	582876128	582876206	96.7	wsnp_Ex_c54193_57155632	BS00075959_51	5A.5
46	GASA	5A	TRIDC5AG058000	Gibberellin-regulated family protein	587552762	587554028	98.9	wsnp_Ex_c621_1231444	wsnp_Ex_rep_c101994_87256479	5A.5
47	AP2-like	5A	TRIDC5AG058920	AP2-like ethylene-responsive transcription factor	592345074	592348371	101.591	Tdurum_contig50175_875	BS00022098_51	5A.5
48	FPF1	5A	TRIDC5AG075210	flowering promoting factor 1	680484724	680485036	147.03	wsnp_Ex_rep_c101323_86702546	TA003210-1094	5A.8
49	WAP2-B	5B	TRIDC5BG073000	AP2-like ethylene-responsive transcription factor	657766006	657766362	133.03	BS00084106_51	BS00050057_51	5B.8
50	ERF5	6A	TRIDC6AG049480	Ethylene-responsive transcription factor 5	562655418	562656110	64.85	Tdurum_contig61574_645	wsnp_JD_c22766_19622512	6A.4
51	Gpc-B1	6B	TRIDC6BG019590	NAC domain protein	137262569	137263580	42.82	RAC875_c27207_380	GENE-4074_537	6B.3
52	Wx-A1	7A	TRIDC7AG007680	starch synthase 2	29667253	29670033	19.83	Kukri_c34887_734	Excalibur_rep_c115261_135	7A.2
53	Vrn-B3	7B	TRIDC7BG001930	Protein FLOWERING LOCUS T	13974913	13977137	17.82	Tdurum_contig42423_1963	Tdurum_contig14460_561	7B.1
